# Supplementary material for: How Big of a Problem is Analytic Error in Secondary Analyses of Survey Data?
Source: PLoS One. 2016 Jun 29;11(6):e0158120. doi: 10.1371/journal.pone.0158120 (PMC4927119; doi:10.1371/journal.pone.0158120)
Supplement: S1 Data — Includes worksheet containing legend for coded variables. (XLSX) [file pone.0158120.s001.xlsx]

## Sheet: Data
ArticleID	Survey	Year	Weights	DesignVE	DBorMB	Software	Subpops	Describe	Journal	Jwebpage	Jpeer	JImpFact	Jstats	Jguide	WordLim	ChapRep
1	2	2002	0	0	1	-99	0	2	Monthly Labor Review	http://www.bls.gov/opub/mlr/home.htm	1	0.67	1	0		3
2	2	2000	1	0	1	-99	0	2	Journal of Legal Education	http://www.swlaw.edu/jle	1	0.355	0	0		3
3	2	2008	0	0	1	-99	0	2	Sociologia	http://sociologia.sav.sk/en/static.php?id=1153	0	0.212	0	0	7500	3
4	2	2006	1	1	1	-99	1	2	The review of economics and statistics	http://www.mitpressjournals.org/loi/rest	1	2.718	1	0		3
5	2	2014	0	0	1	-99	0	2								1
6	2	2003	0	0	1	-99	0	1	The Journal of Economic Education	http://www.tandfonline.com/toc/vece20/current#.VJOU0010zIU	1	0.25	1	0		3
7	2	2008	1	0	2	-99	0	2	Economics of Education Review	http://www.journals.elsevier.com/economics-of-education-review/	1	1.146	0	0		3
8	2	2008	0	0	1	-99	0	1								2
9	2	2010	0	0	1	-99	0	1	Management science	http://pubsonline.informs.org/journal/mnsc	1	2.546	1	0		3
10	2	2012	0	0	1	-99	0	2								1
11	2	2012	0	0	1	0	0	2								1
12	2	2007	0	0	1	-99		1								2
13	2	2012	1	0	1	1	0	1	International Journal of gender, science and Technology	http://genderandset.open.ac.uk/index.php/genderandset	1		1	0	5000-8000	3
14	2	2014	0	0	2	-99	0	1	International Economic Review	http://economics.sas.upenn.edu/ier	1	1.415	0	0		3
15	2	2005	0	0	1	-99	0	1	Economics of Education Review	http://www.journals.elsevier.com/economics-of-education-review/	1	1.146	0	0		3
16	2	2013	1	0	1	-99	0	2	Journal of Ethnic and Migration Studies	http://www.tandfonline.com/toc/cjms20/current#.VJYmc5CcA	1	0.933	0	0		3
17	2	2013	1	0	2	-99	0	2	Review of Economics of the Household	http://www.springer.com/economics/microeconomics/journal/11150	1	1.204	0	0		3
18	2	2014	1	0	1	-99	0	2								1
19	2	2010	1	0	1	-99	0	2								2
20	2	2010	1	0	2	-99	0	2								1
21	2	2012	1	0	1	-99	0	2								1
22	2	2012	1	0	2	-99	0	1								1
23	2	2010	1	0	1	-99	0	2	American Sociological Review	http://www.asanet.org/journals/asr/american_sociological_review.cfm	1	4.266	0	0	N/A	3
24	2	2014	0	0	1	-99	0	2	International Migration	http://onlinelibrary.wiley.com/journal/10.1111/(ISSN)1468-2435	1	0.839	0	0	7000	3
25	2	2011	1	0	1	-99	0	2								1
26	2	1996	0	0	1	-99	0	1								3
27	2	2000	0	0	1	-99	0	2	American Sociological Review	http://www.asanet.org/journals/asr/american_sociological_review.cfm	1	4.266	0	0		3
28	2	2008	1	0	1	-99	0	2	Industrial Relations	http://www.sagepub.com/journals/Journal201768?siteId=sage-us&prodTypes=any&q=Journal+of+Industrial+Relations&fs=1	1	1.176	0	0		3
29	2	2009	1	0	1	-99	0	2	Sex Roles	http://www.springer.com/psychology/personality+%26+social+psychology/journal/11199	1	1.698	0	0		3
30	2	2011	1	0	1	-99	0	2								1
31	2	2007	1	0	2	-99	0	1	Economics of Education Review	http://www.journals.elsevier.com/economics-of-education-review/	1	1.146	0	0		3
32	2	2009	1	0	1	-99	0	1	Social Science Research	http://www.journals.elsevier.com/social-science-research/	1	1.515	1	0		3
33	2	2001	1	0	1	-99	0	2	Population Research and Policy Review	http://www.springer.com/social+sciences/population+studies/journal/11113	1	0.727	1	0	N/A	3
34	2	2010	0	0	1	-99	0	1	College and Research Libraries	http://crl.acrl.org/	1	0.82	0	0	N/A	3
35	2	2012	0	0	1	-99	0	2	Sociology Mind	http://www.scirp.org/journal/sm/	0	0.78	0	0		3
36	2	2010	0	0	1	-99	0	1	International Journal of gender, science and Technology	http://genderandset.open.ac.uk/index.php/genderandset	1		1	0	5000-8000	3
37	2	2004	0	0	2	-99	0	2								2
38	2	2014	1	0	2	-99	0	1								1
39	2	2011	1	0	2	-99	0	1	Social Science Research	http://www.journals.elsevier.com/social-science-research/	1	1.515	1	0		3
40	2	2004	0	0	1	-99	0	2	The American Journal Sociology	http://www.press.uchicago.edu/ucp/journals/journal/ajs.html	1	4.045	1	0	10000	3
41	2	2008	1	1	1	-99	1	2	Journal of Human resources	http://jhr.uwpress.org/	1	2.371	1	0		3
42	2	2009	1	0	2	-99	0	2	Journal of Women and Minorities in Science and Engineering	http://www.begellhouse.com/journals/journal-of-women-and-minorities-in-science-and-engineering.html	1		0	0		3
43	2	2010	1	0	2	-99	0	2	Education Economics	http://www.tandfonline.com/toc/CEDE20/current#.VNaEs010zIV	1		0	0	5000	3
44	2	2010	1	0	1	1	0	1	Eastern Economic Journal	http://www.palgrave-journals.com/eej/index.html	0		1	0		3
45	2	2013	1	0	1	-99	0	2	Accounting review	http://aaahq.org/pubs/acctrev.htm	1	2.319	1	0	7000	3
46	2	2013	0	0	1	0	0	2	Social Forces	http://sf.oxfordjournals.org/	1	1.095	1	0	10000	3
47	2	2014	0	0	1	1	0	2	Journal of economic education	http://www.tandfonline.com/toc/vece20/current#.VN_44E10zIV	1	0.25	1	0		3
48	2	2014	1	0	2	-99	0	2	American Economic Review	https://www.aeaweb.org/aer/index.php	1	3.305	0	0		3
49	2	2005	1	0	1	-99	0	1	Journal of Women and Minorities in Science and Engineering	http://www.begellhouse.com/journals/journal-of-women-and-minorities-in-science-and-engineering.html	1		0	0		3
50	1	2013	0	0	2	-99	0	2	Management science	http://pubsonline.informs.org/journal/mnsc	1	2.546	1	0		3
51	1	2013	1	0	1	-99	0	2	Scottish Journal of Political Economy	http://onlinelibrary.wiley.com/journal/10.1111/(ISSN)1467-9485	1	0.375	0	0	7500	3
52	1	2013	0	0	2	-99	0	2	Plos ONE	http://www.plosone.org/	1	3.534	1	1		3
53	1	1988	1	0	1	-99	0	2	Educational Resources Information Center							1
54	1	2013	1	0	2	-99	0	2								1
55	1	2004	0	0	2	-99		2								2
56	1	2008	0	0	2	-99	0	2	Population and Development Review	http://www.popcouncil.org/research/population-and-development-review	1	2.306	1	0		3
57	1	2009	1	1	1	-99	1	2								1
58	1	2009	0	0	2	-99	0	2								1
59	1	2011	1	0	1	-99	0	2	The Annals of the American Academy of Political and Social Science	http://www.aapss.org/the-annals	1	1.028	1	0	9000	3
60	1	2012	1	0	1	0	0	2								1
61	1	1994	0	0	2	-99	0	2	Academic Medicine	http://journals.lww.com/academicmedicine/pages/default.aspx	1	3.468	1	1	3000	3
62	1	2012	1	0	1	-99	0	2	New Directions for Institutional Research	http://onlinelibrary.wiley.com/journal/10.1002/(ISSN)1536-075X	1		0	0		3
63	1	2013	1	0	2	-99		2	Journal of Policy Analysis and Management	http://onlinelibrary.wiley.com/journal/10.1002/(ISSN)1520-6688	1	2.262	1	0	2000	3
64	1	2002	1	0	2	-99	0	2								2
65	1	2004	1	0	2	-99	0	2	Growth and Change	http://onlinelibrary.wiley.com/journal/10.1111/(ISSN)1468-2257	1	0.558	0	0		3
66	1	1989	0	0	2	-99	0	2	Research in Higher Education	http://www.springer.com/education+%26+language/higher+education/journal/11162	1	1.141	1	0	10000	3
67	1	2004	1	0	1	-99	0	2	The Annals of the American Academy of Political and Social Science	http://www.aapss.org/the-annals	1	1.028	1	0	9000	3
68	1	1998	1	0	1	0	0	2								2
69	1	2013	1	0	1	-99	0	1	Research Policy	http://www.journals.elsevier.com/research-policy/	1	2.598	0	0	10000	3
70	1	2008	1	0	2	-99	0	2								1
71	1	1995	1	0	1	-99	0	1								1
72	1	2009	0	0	2	-99	0	2	Rand Journal of Economics	http://www.rje.org/	1	1.219	1	0		3
73	1	2011	0	0	1	-99	0	2								2
74	1	2008	1	0	2	-99	0	2	Journal of Women and Minorities in Science and Engineering	http://www.begellhouse.com/journals/journal-of-women-and-minorities-in-science-and-engineering.html	1		0	0		3
75	1	2012	1	0	1	-99	0	2								2
76	1	2013	1	0	1	-99	0	2	Journal of Comparative Policy Analysis:Research and Practice	http://www.jcpa.ca/	1	0.396	1	0	8000	3
77	1	2009	1	0	1	-99	0	2	Social Science Journal	http://www.journals.elsevier.com/the-social-science-journal/	1	0.483	0	0		3
78	1	2013	0	0	2	0	0	2								1
79	1	2012	0	0	2	-99	0	2	Review of Black Political Economy	http://www.springer.com/economics/policy/journal/12114	1		0	0		3
80	1	1998	1	0	1	-99	0	2	The American Statistician	http://amstat.tandfonline.com/action/journalInformation?show=aimsScope&journalCode=utas20#.VRZPRE10zIV	1	0.877	1	0		3
81	1	2004	0	0	2	-99	0	2	Research in Higher Education	http://link.springer.com/journal/11162	1	1.147	1	0	10000	3
82	1	2010	1	0	1	-99	0	2	Innovation Policy and The Economy	http://www.press.uchicago.edu/ucp/journals/journal/ipe.html	1		0	0		3
83	1	2007	0	0	2	-99	0	2	The journal of Technology Transfer	http://www.springer.com/business+%26+management/journal/10961	1	1.305	0	0		3
84	1	2007	0	0	2	-99	0	2	Economics of Innovation and Technology	http://www.tandfonline.com/toc/GEIN20/current#.VR9hSU10zIU	1		0	0		3
85	1	2014	0	0	1	-99	0	2								2
86	1	2005	1	0	1	-99	0	2	The journal of Technology Transfer	http://www.springer.com/business+%26+management/journal/10961	1	1.305	0	0		3
87	1	2010	0	0	2	0	0	2	Social Science Research	http://www.journals.elsevier.com/social-science-research/	0	1.515	1	0		3
88	1	2014	1	0	1	-99	0	2								1
89	1	2013	0	0	2	-99	0	1	Planning For Higher Education Journal	http://www.scup.org/page/phe	1					3
90	1	2009	1	0	1	-99	0	2								1
91	1	2006	1	0	1	-99	0	2								1
92	1	2015	1	0	1	-99	0	1	Higher Education	http://www.springer.com/education+%26+language/higher+education/journal/10734	1	1.124	0	0	7000	3
93	1	2009	1	0	2	-99	0	2								1
94	1	1985	1	0	1	-99	0	2								1
95	1	1988	0	0	1	-99	0	2								1
96	1	2007	1	0	1	-99	0	2	Research in Higher Education	http://www.springer.com/education+%26+language/higher+education/journal/11162	1	1.141	1	0	10000	3
97	1	2004	0	0	2	-99	0	2	Journal of Economic Perspectives	https://www.aeaweb.org/jep/	1	3.557	0	0		3
98	3	1999	0	0	2	-99	0	2								1
99	3	2008	1	0	1	-99	0	2	Economics of Education Review	http://www.journals.elsevier.com/economics-of-education-review/	1	1.146	0	0		3
100	3	2006	1	0	1	-99	0	2								1
101	3	2000	0	0	2	-99	0	2	Journal of Economic Perspectives	https://www.aeaweb.org/jep/	1	3.557	0	0		3
102	3	2006	1	0	1	-99	0	2								1
103	3	2003	0	0	2	-99	0	1								1
104	3	2003	0	0	2	-99	0	2								1
105	3	2011	0	0	2	0	0	2	Work and Occupations	http://wox.sagepub.com/	1	1.853	1	0		3
106	3	2013	1	0		0										1
107	3	2011	0	0	2	-99		2								1
108	3	2007	1	0	1	-99		1								2
109	3	2008	1	0	1	-99	0	1								1
110	3	2009	1	1	1	-99	1	1								1
111	3	2009	1	1	1	-99	1	1								2
112	3	2013	0	0	2	-99	0	1								1
113	3	2011	0	0	2	-99	0	1								1
114	3	2011	0	0	2	-99	0	2								1
115	3	2010	1	0	1	-99		2	New Directions for Institutional Research	http://onlinelibrary.wiley.com/journal/10.1002/(ISSN)1536-075X	1		0	0		3
116	3	2003	1	1	1	1	1	1								1
117	3	2012	1	1	1	1	1	1	Review of Higher Education	https://www.press.jhu.edu/journals/review_of_higher_education/	1	1.351	1	0		3
118	3	2010	1	0	1	-99	0	2								1
119	3	2015	1	0	1	-99	0	1	New Directions for Institutional Research	http://onlinelibrary.wiley.com/journal/10.1002/(ISSN)1536-075X	1		0	0		3
120	3	2011	0	0	2	0	0	1								1
121	3	2014	0	0	2	-99	0	1	New Directions for Institutional Research	http://onlinelibrary.wiley.com/journal/10.1002/(ISSN)1536-075X	1		0	0		3
122	3	2015	1	0	1	-99	0	2								1
123	3	2011	0	0	2	-99	0	2								1
124	3	2001	1	0	2	0	0	2	The journal of Technology Transfer	http://www.springer.com/business+%26+management/journal/10961	1	1.305	0	0		3
125	3	2013	0	0	2	-99	0	2								1
126	3	2004	1	0	2	-99	0	2								1
127	3	2005	0	0	2	-99		1								1
128	3	2006	0	0	2	-99		2								1
129	3	2013	0	0	2	-99	0	1								2
130	3	1996	0	0	2	-99	0	2								1
131	3	2009	1	1	1	-99		1								1
132	3	2009	0	0	2	-99	0	2								1
133	3	2011	0	0	2	-99	0	2	Journal of Women and Minorities in Science and Engineering	http://www.begellhouse.com/journals/journal-of-women-and-minorities-in-science-and-engineering.html	1		0	0		3
134	3	2001	0	0	2	-99	0	1								1
135	3	1998	0	0	2	-99		2	Maine Policy Review	http://digitalcommons.library.umaine.edu/mpr/	1		0	0		3
136	3	2002	1	0	1	-99	0	2								1
137	3	2008	1	0	2	-99	0	2								1
138	3	2014	0	0	2	-99	0	2	Public Management Review	http://www.tandfonline.com/action/journalInformation?show=aimsScope&journalCode=rpxm20#.VXOXk01FDIU	1	1.421	0	0	8000	3
139	3	1996	1	1	1	-99		2								1
140	3	2006	0	0	2	-99	0	2	Journal of Regional Science	http://onlinelibrary.wiley.com/journal/10.1111/(ISSN)1467-9787	1	2.026	1	0		3
141	3	2005	1	1	1	0	0	2								1
142	3	2006	0	0	2	-99	0	2								1
143	3	2002	0	0	2	-99		2								2
144	3	2003	0	0	2	-99	0	2								1
145	2	2014	1	1	1	0	1	2								1

## Sheet: Legend
Full Article Citation	Bibliography entry for sampled article
Survey	1 = SDR, 2 = NSCG, or 3 = NSRCG
Year	Year that article was published (numeric)
Weights	Did the analysis account for the survey weights? (1 = Yes, 0 = No)
DesignVE	Did the analysis account for the sample design features when estimating variances? (1 = Yes, 0 = No)
DBorMB	Did the authors use a design-based approach or a model-based approach in the analysis? (1 = DB, 2 = MB)
Software	Did the authors use appropriate software procedures in the analysis (e.g., SURVEYFREQ, MIXED, etc.)? (1 = Yes, 0 = No, -99 = Unknown)
Subpops	If applicable, did the authors appear to use appropriate procedures for subpopulation analysis? (1 = Yes, 0 = No; leave blank if not a subpop. Analysis)
Describe	Did the authors describe their results with respect to the sample or the larger target population? (1 = sample, 2 = population)
Journal	Name of the journal
Jwebpage	Web page for the journal
Jpeer	Is the journal peer-reviewed? (1 = Yes, 0 = No)
JImpFact	Impact factor of the journal where the article was published (numeric)
Jstats	Does the journal have dedicated statisticians on the editorial board, or dedicated statistical reviewers? (1 = Yes, 0 = No)
Jguide	Does the journal present guidelines (possibly on the web site) for the analysis of survey data? (1 = Yes, 0 = No)
WordLim	Word Limit for Submissions to that Journal (if available)
ChapRep	Was this a book chapter or a technical report? Was this a conference presentation? Was this a formal paper? 1=book chapter/technical report , 2= conference presentation, 3=Formal paper
NOTE: Missing values indicate that a code could not be agreed upon by the research team.
