# Supplementary material for: How Big of a Problem is Analytic Error in Secondary Analyses of Survey Data?
Source: PLoS One. 2016 Jun 29;11(6):e0158120. doi: 10.1371/journal.pone.0158120 (PMC4927119; doi:10.1371/journal.pone.0158120)
Supplement: S2 Data — Includes comments. (SAS) [file pone.0158120.s002.sas]

/*************************/
/* CODE FOR SDR ANALYSES */
/*************************/

libname ae "X:\";

PROC FORMAT;
  VALUE AGP08SDR
    .              = ".: NAP"
    23             = "23: Age 23 or Younger"
    26             = "26: Age 24 - 26"
    75             = "75: Age 75 or Older"
    97             = "97: Survey Exclusion/Confidentiality Suppression"
    98             = "98: Logical Skip"
    99             = "99: Missing"
   ;

  VALUE $CHTOTP
    "1" = "1: 1 child"
    "2" = "2: 2 or more children"
    "98" = "98: Logical skip"
   ;

  VALUE $DEGREE
    "0" = "0: No specific degree or certificate"
    "1" = "1: Bachelor''s"
    "2" = "2: Masters"
    "3" = "3: Doctorate"
    "4" = "4: Professional"
    "5" = "5: Other"
    "L" = "L: Logical Skip"
    "M" = "M: Missing"
    "X" = "X: Survey Exclusion/Confidentiality Suppression"
   ;

  VALUE $EDCDPBN
    "12889S" = "12889S: SUPPRESSED-Computer and math"
    "19889S" = "19889S: Computer and mathematical sciences"
    "22639S" = "22639S: Biological sciences"
    "22699S" = "22699S: SUPPRESSED-Life and related sciences"
    "29889S" = "29889S: Other biological/agricultural/environmental life sciences"
    "318730" = "318730: Chemistry, except biochemistry"
    "33878S" = "33878S: Physics and astronomy"
    "38879S" = "38879S: SUPPRESSED-Physical and related sciences"
    "39899S" = "39899S: Other physical and related sciences"
    "41929S" = "41929S: Economics"
    "42929S" = "42929S: Political and related sciences"
    "43899S" = "43899S: Psychology"
    "44999S" = "44999S: Sociology and anthropology"
    "45939S" = "45939S: OTHER Social sciences"
    "48939S" = "48939S: SUPPRESSED-Social and related sciences"
    "527250" = "527250: Chemical engineering"
    "537260" = "537260: Civil engineering"
    "547280" = "547280: Electrical, electronics and communications engineering"
    "567350" = "567350: Mechanical engineering"
    "58799S" = "58799S: Other engineering"
    "59999S" = "59999S: SUPPRESSED-All science and engineering major group"
    "61199S" = "61199S: Health-related fields"
    "69999S" = "69999S: Other science and engineering-related"
    "71999S" = "71999S: Management and administration"
    "79999S" = "79999S: Other non-science and engineering"
    "999979" = "999979: Survey exclusion/Confidentiality suppression"
    "999989" = "999989: Logical skip"
    "999999" = "999999: Missing"
   ;

  VALUE $EMP2SIZ
    "1" = "1: 10 or fewer employees"
    "2" = "2: 11-24 employees"
    "3" = "3: 25-99 employees"
    "4" = "4: 100-499 employees"
    "5" = "5: 500-999 employees"
    "6" = "6: 1000-4999 employees"
    "7" = "7: 5000-24999 employees"
    "8" = "8: 25000+ employees"
    "L" = "L: Logical Skip"
    "M" = "M: Missing"
    "X" = "X: Survey Exclusion/Confidentiality Suppression"
   ;

  VALUE $EMSECP
    "1" = "1: 2-year college or Other School System"
    "2" = "2: 4-year college or Medical Institution"
    "3" = "3: Government"
    "4" = "4: Business/Industry"
    "L" = "L: Logical Skip"
    "M" = "M: Missing"
    "X" = "X: Survey Exclusion/Confidentiality Suppression"
   ;

  VALUE $ETHNCPM
    "1" = "1: Asian, non-Hispanic ONLY"
    "5" = "5: White, non-Hispanic ONLY"
    "7" = "7: Under-represented Minorities"
    "L" = "L: Logical Skip"
    "M" = "M: Missing"
    "X" = "X: Survey Exclusion/Confidentiality Suppression"
   ;

  VALUE FIVEY03P
    1950           = "1950: 1950 or earlier"
    1955           = "1955: 1951 to 1955"
    1960           = "1960: 1956 to 1960"
    1965           = "1965: 1961 to 1965"
    1970           = "1970: 1966 to 1970"
    1975           = "1975: 1971 to 1975"
    1980           = "1980: 1976 to 1980"
    1985           = "1985: 1981 to 1985"
    1990           = "1990: 1986 to 1990"
    1995           = "1995: 1991 to 1995"
    2000           = "2000: 1996 to 2000"
    2001           = "2001: 2001 or later"
    2005           = "2005: 2001 to 2005"
    2006           = "2006: 2006 or later"
    9997           = "9997: Survey Exclusion/Confidentiality Suppression"
    9998           = "9998: Logical Skip"
    9999           = "9999: Missing"
   ;

  VALUE SDRY10P
    1950           = "1950: 1950 or earlier"
    1955           = "1955: 1951 to 1955"
    1960           = "1960: 1956 to 1960"
    1965           = "1965: 1961 to 1965"
    1970           = "1970: 1966 to 1970"
    1975           = "1975: 1971 to 1975"
    1980           = "1980: 1976 to 1980"
    1985           = "1985: 1981 to 1985"
    1990           = "1990: 1986 to 1990"
    1995           = "1995: 1991 to 1995"
    2000           = "2000: 1996 to 2000"
    2005           = "2005: 2001 or later"
    9997           = "9997: Not on Survey"
    9998           = "9998: Logical Skip"
    9999           = "9999: Missing"
   ;

  VALUE $FULPTSN
    "1" = "1: Full-time student in a degree program"
    "2" = "2: Part-time student in a degree program"
    "3" = "3: Not enrolled in a degree program, but taking courses"
    "L" = "L: Logical Skip"
    "M" = "M: Missing"
    "X" = "X: Survey Exclusion/Confidentiality Suppression"
   ;

  VALUE $GENDER
    "F" = "F: Female"
    "M" = "M: Male"
   ;

  VALUE HRSWKP
    .              = ".: NAP"
    1              = "1: 20 or less"
    2              = "2: 21 - 35"
    3              = "3: 36 - 40"
    4              = "4: Greater than 40"
    97             = "97: Survey Exclusion/Confidentiality Suppression"
    98             = "98: Logical Skip"
    99             = "99: Missing"
   ;

  VALUE $JOBWKP
    "1" = "1: 1-10 weeks"
    "2" = "2: 11-20 weeks"
    "3" = "3: 21-39 weeks"
    "4" = "4: 40-52 weeks"
    "L" = "L: Logical Skip"
    "M" = "M: Missing"
    "X" = "X: Survey Exclusion/Confidentiality Suppression"
   ;

  VALUE $LFSTAT
    "1" = "1: Employed"
    "2" = "2: Unemployed"
    "3" = "3: Not In Labor Force"
    "L" = "L: Logical Skip"
    "M" = "M: Missing"
    "X" = "X: Survey Exclusion/Confidentiality Suppression"
   ;

  VALUE $MAJORN
    "1" = "1: Computer and mathematical sciences"
    "2" = "2: Biological, agricultural and environmental life sciences"
    "3" = "3: Physical and related sciences"
    "4" = "4: Social and related sciences"
    "5" = "5: Engineering"
    "6" = "6: S and E-Related Fields"
    "7" = "7: Non-S and E Fields"
    "8" = "8: Logical Skip"
    "9" = "9: Other categories"
   ;

  VALUE $MAJOCCN
    "1" = "1: Computer and mathematical scientists"
    "2" = "2: Biological, agricultural and other life scientists"
    "3" = "3: Physical and related scientists"
    "4" = "4: Social and related scientists"
    "5" = "5: Engineers"
    "6" = "6: S and E related occupations"
    "7" = "7: Non-S and E Occupations"
    "8" = "8: Logical Skip"
    "9" = "9: Other"
   ;

  VALUE $MRKACD
    "L" = "L: Logical Skip"
    "M" = "M: Missing"
    "N" = "N: No (Left box blank)"
    "X" = "X: Survey Exclusion/Confidentiality Suppression"
    "Y" = "Y: Yes (Marked ''Dean' or 'President' box)"
   ;

  VALUE $MRKOTH
    "L" = "L: Logical Skip"
    "M" = "M: Missing"
    "N" = "N: No (Left box blank)"
    "X" = "X: Survey Exclusion/Confidentiality Suppression"
    "Y" = "Y: Yes (Marked ''Research Asst','Teaching Asst' or 'Other' box)"
   ;

  VALUE $MRKAC
    "L" = "L: Logical Skip"
    "M" = "M: Missing"
    "N" = "N: No (Left box blank)"
    "X" = "X: Survey Exclusion/Confidentiality Suppression"
    "Y" = "Y: Yes (Marked ''Graduate School', 'Employer-required' or 'Other' box)"
   ;

  VALUE $MRKALL
    "L" = "L: Logical Skip"
    "M" = "M: Missing"
    "N" = "N: No (Left box blank)"
    "X" = "X: Survey Exclusion/Confidentiality Suppression"
    "Y" = "Y: Yes (Marked box)"
   ;

  VALUE $MRKMR
    "L" = "L: Logical Skip"
    "M" = "M: Missing"
    "N" = "N: No (Left box blank)"
    "X" = "X: Survey Exclusion/Confidentiality Suppression"
    "Y" = "Y: Yes (Marked ''Graduate School', 'Employer-required' or 'Other' box)"
   ;

  VALUE $MRKNW
    "L" = "L: Logical Skip"
    "M" = "M: Missing"
    "N" = "N: No (Left box blank)"
    "X" = "X: Survey Exclusion/Confidentiality Suppression"
    "Y" = "Y: Yes (Marked ''Illness', 'Retired' or 'Other' box)"
   ;

  VALUE $MRKPJ
    "L" = "L: Logical Skip"
    "M" = "M: Missing"
    "N" = "N: No (Left box blank)"
    "X" = "X: Survey Exclusion/Confidentiality Suppression"
    "Y" = "Y: Yes (Marked ''Student', 'Illness', 'Hold Another Job' or 'Other' box)"
   ;

  VALUE MEMC03P
    0              = "0: No memberships"
    1              = "1: 1 membership"
    2              = "2: 2 memberships"
    3              = "3: 3 memberships"
    4              = "4: 4 memberships"
    5              = "5: 5 memberships"
    6              = "6: 6 or more memberships"
    97             = "97: Survey Exclusion/Confidentiality Suppression"
    98             = "98: Logical Skip"
    99             = "99: Missing"
   ;

  VALUE FOUR
    .              = ".: NAP"
    9997           = "9997: Survey Exclusion/Confidentiality Suppression"
    9998           = "9998: Logical Skip"
    9999           = "9999: Missing"
   ;

  VALUE WGTFMT
    .              = ".: NAP"
    0              = "0: Zero"
    1 - HIGH       = "1 - HIGH: Non-zero"
   ;

  VALUE $OCCUPPN
    "18296S" = "18296S: Postsecondary Teachers-Computer and Math Sciences"
    "19289S" = "19289S: Computer Scientists and Mathematicians"
    "22220S" = "22220S: Biological and Medical Scientists"
    "28288S" = "28288S: Postsecondary Teachers-Life Related Sciences"
    "29399S" = "29399S: Other Life and Related Scientists"
    "311930" = "311930: Chemists, except Biochemists"
    "33330S" = "33330S: Physicists and astronomers"
    "38299S" = "38299S: Postsecondary Teachers-Physical and Related Sciences"
    "39399S" = "39399S: Other Physical and Related Scientists"
    "412320" = "412320: Economists"
    "41410S" = "41410S: Economists"
    "42420S" = "42420S: Political and related scientists"
    "432360" = "432360: Psychologists"
    "43430S" = "43430S: Psychologists"
    "48299S" = "48299S: Postsecondary Teachers-Social and Related Sciences"
    "48399S" = "48399S: Other social scientists"
    "49399S" = "49399S: Other Social Scientists"
    "50500S" = "50500S: Other Engineers"
    "520850" = "520850: Chemical Engineers"
    "530860" = "530860: Civil Engineers"
    "540890" = "540890: Electrical or computer hardware engineers"
    "560940" = "560940: Mechanical Engineers"
    "582800" = "582800: Postsecondary Teachers - Engineering"
    "61199S" = "61199S: Health-related occupations"
    "62199S" = "62199S: S and E Managers"
    "63199S" = "63199S: S and E pre-college teachers"
    "64199S" = "64199S: S and E technicians and technologists"
    "65199S" = "65199S: S and E Pre-college Teachers"
    "711410" = "711410: Top and Mid-Level Managers, Executives, Administrators"
    "71199S" = "71199S: Other Management Related Occupations"
    "73599S" = "73599S: Non-S and E Pre-College and Post-Secondary Teachers"
    "79999S" = "79999S: Other non-science and engineering occupations"
    "999979" = "999979: Survey Exclusion/Confidentiality Suppression"
    "999989" = "999989: Logical Skip"
    "999999" = "999999: Missing"
   ;

  VALUE $OUTFLD
    "0" = "0: No second most important reason"
    "1" = "1: Pay, promotion opportunities"
    "2" = "2: Working conditions (hours, equip., working envir.)"
    "3" = "3: Job location"
    "4" = "4: Change in career or professional interests"
    "5" = "5: Family-related reasons"
    "6" = "6: Job in highest degree field not available"
    "7" = "7: Other reason for not working"
    "A" = "A: Pay, promotion opportunities"
    "B" = "B: Working conditions (hours,  equip.,  working envir.)"
    "C" = "C: Job location"
    "D" = "D: Change in career or professional interests"
    "E" = "E: Family-related reasons"
    "F" = "F: Job in doctoral degree field not available"
    "G" = "G: Other reason for not working"
    "L" = "L: Logical Skip"
    "M" = "M: Missing"
    "X" = "X: Survey Exclusion/Confidentiality Suppression"
   ;

  VALUE $REFID
    "L" = "L: Logical Skip"
    "M" = "M: Missing"
    OTHER          = "OTHER: Valid"
    "X" = "X: Survey Exclusion/Confidentiality Suppression"
   ;

  VALUE $RELATED
    "1" = "1: Closely related"
    "2" = "2: Somewhat related"
    "3" = "3: Not related"
    "L" = "L: Logical Skip"
    "M" = "M: Missing"
    "X" = "X: Survey Exclusion/Confidentiality Suppression"
   ;

  VALUE SALARP
    150000         = "150000: 150,000 or more"
    4999           = "4999: 1-4999"
    5000 - 149999  = "5000 - 149999: 5000-149,999"
    999997         = "999997: Survey Exclusion/Confidentiality Suppression"
    999998         = "999998: Logical Skip"
    999999         = "999999: Missing"
   ;

  VALUE $SAMEDIF
    "1" = "1: Same employer AND same job"
    "2" = "2: Same employer BUT different job"
    "3" = "3: Different employer BUT same job"
    "4" = "4: Different employer AND different job"
    "L" = "L: Logical Skip"
    "M" = "M: Missing"
    "X" = "X: Survey Exclusion/Confidentiality Suppression"
   ;

  VALUE $SATIS
    "1" = "1: Very satisfied"
    "2" = "2: Somewhat satisfied"
    "3" = "3: Somewhat dissatisfied"
    "4" = "4: Very dissatisfied"
    "L" = "L: Logical Skip"
    "M" = "M: Missing"
    "X" = "X: Survey Exclusion/Confidentiality Suppression"
   ;

  VALUE $COHORT
    "1" = "1: NSCG - 1990 Decennial"
    "2" = "2: SDR"
    "3" = "3: 1993 NSRCG"
    "4" = "4: 1995 NSRCG"
    "5" = "5: NSCG - 2000 Decennial"
    "6" = "6: 1997 NSRCG"
    "7" = "7: 1999 NSRCG"
    "8" = "8: 2001 NSRCG"
    "9" = "9: 2003 NSRCG"
    "A" = "A: 2006 NSRCG"
    "B" = "B: 2008 NSRCG"
    "C" = "C: 2010 NSRCG"
    "D" = "D: NSCG - 2009 ACS"
    "I" = "I: International SDR"
   ;

  VALUE $SURID
    "1" = "1: NSCG"
    "2" = "2: SDR"
    "3" = "3: NSRCG"
   ;

  VALUE $MODE
    "1" = "1: Mail"
    "2" = "2: CATI"
    "3" = "3: CAPI"
    "4" = "4: World Wide Web"
    "5" = "5: Telephone interview using web instrument"
    "6" = "6: Telephone interview using paper questionnaire"
    "7" = "7: Survey Exclusion/Confidentiality Suppression"
    "9" = "9: Missing"
   ;

  VALUE $TRNREAN
    "1" = "1: To improve skills or knowledge in your current occupational field"
    "2" = "2: To increase opportunities for promo/advance in current occupational field"
    "3" = "3: For licensure/certification in your current occupational field"
    "4" = "4: To facilitate a change to a different occupational field"
    "5" = "5: Required or expected by employer"
    "6" = "6: For leisure or personal interest"
    "7" = "7: other reason for training"
    "L" = "L: Logical Skip"
    "M" = "M: Missing"
    "X" = "X: Survey Exclusion/Confidentiality Suppression"
   ;

  VALUE $USCTZ
    "1" = "1: Born in US or US territories"
    "2" = "2: Born aboard of American parents"
    "3" = "3: By naturalization"
    "L" = "L: Logical Skip"
    "M" = "M: Missing"
    "X" = "X: Survey Exclusion/Confidentiality Suppression"
   ;

  VALUE $USNONUS
    "L" = "L: Logical Skip"
    "M" = "M: Missing"
    "N" = "N: Non-U.S."
    "X" = "X: Survey Exclusion/Confidentiality Suppression"
    "Y" = "Y: U.S."
   ;

  VALUE $WRK2ACT
    "00" = "00: No Secondary Activity"
    "01" = "01: Accounting, finance, contracts"
    "02" = "02: Basic res.-study to gain sci. knwldg prima. for its own sake"
    "03" = "03: Apld. res.-study to gain sci. knwldg to meet recognized need"
    "04" = "04: Dev.-knowledge from res. for the prod. of materials, devices"
    "05" = "05: Design of equipment, processes, structures, models"
    "06" = "06: Computer programming, systems or applications development"
    "07" = "07: Employee relations- inc. recruiting, personnel dev, training"
    "08" = "08: Managing or supervising people or projects"
    "09" = "09: Production, operations, maintenance (e.g. truck driver)"
    "10" = "10: Prof. services (healthcare, fin. serv., legal serv.,etc.)"
    "11" = "11: Sales, purchasing, marketing"
    "12" = "12: Quality or productivity management"
    "13" = "13: Teaching"
    "14" = "14: Other work activity"
    "L" = "L: Logical Skip"
    "LL" = "LL: Logical Skip"
    "M" = "M: Missing"
    "MM" = "MM: Missing"
    "X" = "X: Survey Exclusion/Confidentiality Suppression"
    "XX" = "XX: Survey Exclusion/Confidentiality Suppression"
   ;

  VALUE $WRKSUM
    "1" = "1: Research and Development"
    "2" = "2: Teaching"
    "3" = "3: Management and Administration"
    "4" = "4: Computer Applications"
    "5" = "5: Other"
    "6" = "6: No Secondary Activity"
    "L" = "L: Logical Skip"
    "M" = "M: Missing"
    "X" = "X: Survey Exclusion/Confidentiality Suppression"
   ;

  VALUE $YESNO
    "3" = "3: No"
    "L" = "L: Logical Skip"
    "M" = "M: Missing"
    "N" = "N: No"
    "X" = "X: Survey Exclusion/Confidentiality Suppression"
    "Y" = "Y: Yes"
   ;

run;

/* Extract variables of interest and recode selected variables */

data epsd10 (keep = refid wtsurvy wapri salarp salbin racethmp promtgi nmrmemg N2OCPRMG lfstat HRSWKP);
   set ae.epsd10;
   if salarp < 150000 then salbin = 0;
   else if salarp >= 150000 and salarp ne 9999998 then salbin = 1;

 FORMAT ACADADJF   $MRKALL.;
 FORMAT ACADADMN   $MRKACD.;
 FORMAT ACADNA     $MRKALL.;
 FORMAT ACADOTHP   $MRKOTH.;
 FORMAT ACADPDOC   $MRKALL.;
 FORMAT ACADRCHF   $MRKALL.;
 FORMAT ACADTCHF   $MRKALL.;
 FORMAT ACADV      $YESNO.;
 FORMAT ACCAR      $YESNO.;
 FORMAT ACCCEP     $YESNO.;
 FORMAT ACCHG      $YESNO.;
 FORMAT ACDRG      $DEGREE.;
 FORMAT ACFPT      $FULPTSN.;
 FORMAT ACINT      $YESNO.;
 FORMAT ACLIC      $YESNO.;
 FORMAT ACOTP      $MRKAC.;
 FORMAT ACSIN      $YESNO.;
 FORMAT ACSKL      $YESNO.;
 FORMAT ACTCAP     $YESNO.;
 FORMAT ACTDED     $YESNO.;
 FORMAT ACTMGT     $YESNO.;
 FORMAT ACTRD      $YESNO.;
 FORMAT ACTRDT     $YESNO.;
 FORMAT ACTRES     $YESNO.;
 FORMAT ACTTCH     $YESNO.;
 FORMAT AGEP       AGP08SDR.;
 FORMAT BA03Y5P    SDRY10P.;
 FORMAT BTHUS      $USNONUS.;
 FORMAT CH1218IN   $YESNO.;
 FORMAT CH19IN     $YESNO.;
 FORMAT CH25IN     $YESNO.;
 FORMAT CH611IN    $YESNO.;
 FORMAT CH6IN      $YESNO.;
 FORMAT CHTOTPB    $CHTOTP.;
 FORMAT CHU2IN     $YESNO.;
 FORMAT CHUN12     $YESNO.;
 FORMAT COHORT     $COHORT.;
 FORMAT CTZUS      $USCTZ.;
 FORMAT CTZUSIN    $YESNO.;
 FORMAT DGRDG      $DEGREE.;
 FORMAT EMSECPB    $EMSECP.;
 FORMAT EMSIZE     $EMP2SIZ.;
 FORMAT EMSMI      $SAMEDIF.;
 FORMAT FSDED      $MRKALL.;
 FORMAT FSDK       $MRKALL.;
 FORMAT FSDOD      $MRKALL.;
 FORMAT FSDOE      $MRKALL.;
 FORMAT FSHHS      $MRKALL.;
 FORMAT FSNIH      $MRKALL.;
 FORMAT FSNSF      $MRKALL.;
 FORMAT FSOT       $MRKALL.;
 FORMAT FTPRET     $YESNO.;
 FORMAT GENDER     $GENDER.;
 FORMAT GOVSUP     $YESNO.;
 FORMAT HD03Y5P    FIVEY03P.;
 FORMAT HRSWKP     HRSWKP.;
 FORMAT JOBINS     $YESNO.;
 FORMAT JOBPENS    $YESNO.;
 FORMAT JOBPROFT   $YESNO.;
 FORMAT JOBSATIS   $SATIS.;
 FORMAT JOBVAC     $YESNO.;
 FORMAT LFSTAT     $LFSTAT.;
 FORMAT LOOKWK     $YESNO.;
 FORMAT MGRNAT     $YESNO.;
 FORMAT MGROTH     $YESNO.;
 FORMAT MGRSOC     $YESNO.;
 FORMAT MINRTY     $YESNO.;
 FORMAT MR03Y5P    FIVEY03P.;
 FORMAT MRADV      $YESNO.;
 FORMAT MRCAR      $YESNO.;
 FORMAT MRCHG      $YESNO.;
 FORMAT MRDG       $DEGREE.;
 FORMAT MRINT      $YESNO.;
 FORMAT MRLIC      $YESNO.;
 FORMAT MROTP      $MRKMR.;
 FORMAT MRSKL      $YESNO.;
 FORMAT N2OCPRMG   $MAJOCCN.;
 FORMAT N2OCPRPB   $OCCUPPN.;
 FORMAT NACEDMG    $MAJORN.;
 FORMAT NBAMEDP    $EDCDPBN.;
 FORMAT NBAMEMG    $MAJORN.;
 FORMAT NDGMEDP    $EDCDPBN.;
 FORMAT NDGMEMG    $MAJORN.;
 FORMAT NEWBUS     $YESNO.;
 FORMAT NMRMEDP    $EDCDPBN.;
 FORMAT NMRMEMG    $MAJORN.;
 FORMAT NRCHG      $YESNO.;
 FORMAT NRCON      $YESNO.;
 FORMAT NRFAM      $YESNO.;
 FORMAT NRLOC      $YESNO.;
 FORMAT NROCNA     $YESNO.;
 FORMAT NROT       $YESNO.;
 FORMAT NRPAY      $YESNO.;
 FORMAT NRREA      $OUTFLD.;
 FORMAT NRSEC      $OUTFLD.;
 FORMAT NWFAM      $YESNO.;
 FORMAT NWLAY      $YESNO.;
 FORMAT NWNOND     $YESNO.;
 FORMAT NWOCNA     $YESNO.;
 FORMAT NWOTP      $MRKNW.;
 FORMAT NWSTU      $YESNO.;
 FORMAT OCEDRLP    $RELATED.;
 FORMAT PJFAM      $YESNO.;
 FORMAT PJNOND     $YESNO.;
 FORMAT PJOCNA     $YESNO.;
 FORMAT PJOTP      $MRKPJ.;
 FORMAT PJWTFT     $YESNO.;
 FORMAT PRMBRPB    MEMC03P.;
 FORMAT PROMTGI    $YESNO.;
 FORMAT RACETHMP   $ETHNCPM.;
 FORMAT REFID      $REFID.;
 FORMAT REFYR      FOUR.;
 FORMAT SALARP     SALARP.;
 FORMAT SATADV     $SATIS.;
 FORMAT SATBEN     $SATIS.;
 FORMAT SATCHAL    $SATIS.;
 FORMAT SATIND     $SATIS.;
 FORMAT SATLOC     $SATIS.;
 FORMAT SATRESP    $SATIS.;
 FORMAT SATSAL     $SATIS.;
 FORMAT SATSEC     $SATIS.;
 FORMAT SATSOC     $SATIS.;
 FORMAT SPNAT      $YESNO.;
 FORMAT SPOT       $YESNO.;
 FORMAT SPSOC      $YESNO.;
 FORMAT SRVMODE    $MODE.;
 FORMAT SUPWK      $YESNO.;
 FORMAT SURID      $SURID.;
 FORMAT TCDGCMP    $YESNO.;
 FORMAT WAACC      $YESNO.;
 FORMAT WAAPRSH    $YESNO.;
 FORMAT WABRSH     $YESNO.;
 FORMAT WACOM      $YESNO.;
 FORMAT WADEV      $YESNO.;
 FORMAT WADSN      $YESNO.;
 FORMAT WAEMRL     $YESNO.;
 FORMAT WAMGMT     $YESNO.;
 FORMAT WAOT       $YESNO.;
 FORMAT WAPRI      $WRK2ACT.;
 FORMAT WAPROD     $YESNO.;
 FORMAT WAPRSM     $WRKSUM.;
 FORMAT WAQM       $YESNO.;
 FORMAT WASALE     $YESNO.;
 FORMAT WASCSM     $WRKSUM.;
 FORMAT WASEC      $WRK2ACT.;
 FORMAT WASVC      $YESNO.;
 FORMAT WATEA      $YESNO.;
 FORMAT WKSWKP     $JOBWKP.;
 FORMAT WKTRNI     $YESNO.;
 FORMAT WRKG       $YESNO.;
 FORMAT WRKGP      $YESNO.;
 FORMAT WTRCHOC    $YESNO.;
 FORMAT WTREASN    $TRNREAN.;
 FORMAT WTREM      $YESNO.;
 FORMAT WTRLIC     $YESNO.;
 FORMAT WTROPPS    $YESNO.;
 FORMAT WTROT      $YESNO.;
 FORMAT WTRPERS    $YESNO.;
 FORMAT WTRSKL     $YESNO.;
 *FORMAT WTSURVY    WGTFMT.;

  LABEL ACADADJF    = E_JOB_EMPLR_ACAD_POSITION_ADJUNCT;
 LABEL ACADADMN    = E_JOB_EMPLR_ACAD_POSITION_ADMIN_PUB;
 LABEL ACADNA      = E_JOB_EMPLR_ACAD_POSITION_NA;
 LABEL ACADOTHP    = E_JOB_EMPLR_ACAD_POSITION_OTHER_PUB;
 LABEL ACADPDOC    = E_JOB_EMPLR_ACAD_POSITION_POSTDOC;
 LABEL ACADRCHF    = E_JOB_EMPLR_ACAD_POSITION_RESEARCH_FACULTY;
 LABEL ACADTCHF    = E_JOB_EMPLR_ACAD_POSITION_TEACH_FACULTY;
 LABEL ACADV       = N_ED_REF_WK_ENROLL_REAS_ADVANCEMT;
 LABEL ACCAR       = N_ED_REF_WK_ENROLL_REAS_BEGIN_CAREER;
 LABEL ACCCEP      = N_ED_REF_WK_EMP_ASSISTANCE;
 LABEL ACCHG       = N_ED_REF_WK_ENROLL_REAS_CHG_FLD;
 LABEL ACDRG       = N_ED_REF_WK_WORK_DEGREE;
 LABEL ACFPT       = N_ED_REF_WK_ENROLL_FT_PT_IND;
 LABEL ACINT       = N_ED_REF_WK_ENROLL_REAS_PERSONL;
 LABEL ACLIC       = N_ED_REF_WK_ENROLL_REAS_LICENSING;
 LABEL ACOTP       = N_ED_REF_WK_ENROLL_REAS_OTHR_PUB;
 LABEL ACSIN       = N_ED_REF_WK_ENROLL_IND_REV;
 LABEL ACSKL       = N_ED_REF_WK_ENROLL_REAS_ACQ_SKILL;
 LABEL ACTCAP      = F_JOB_WRK_ACTIVITY_PRIM_SEC_COMPUTER;
 LABEL ACTDED      = F_JOB_WRK_ACTIVITY_PRIM_SEC_DEV_DESIGN;
 LABEL ACTMGT      = F_JOB_WRK_ACTIVITY_PRIM_SEC_MGT_SALES;
 LABEL ACTRD       = F_JOB_WRK_ACTIVITY_PRIM_SEC_RSRCH_DEV;
 LABEL ACTRDT      = F_JOB_WRK_ACTIVITY_PRIM_SEC_RSRCH_DEV_TEACH;
 LABEL ACTRES      = F_JOB_WRK_ACTIVITY_PRIM_SEC_RSRCH;
 LABEL ACTTCH      = F_JOB_WRK_ACTIVITY_PRIM_SEC_TEACH;
 LABEL AGEP        = U_DEM_AGE_PUB;
 LABEL BA03Y5P     = J_ED_BA_DEGREE_AWARD_YR2003_5_YR_GROUPING_PUB;
 LABEL BTHUS       = U_DEM_BIRTH_PLACE_REGION_US_NONUS;
 LABEL CH1218IN    = W_DEM_CHILDREN_IND_12_18;
 LABEL CH19IN      = W_DEM_CHILDREN_IND_19;
 LABEL CH25IN      = W_DEM_CHILDREN_IND_2_5;
 LABEL CH611IN     = W_DEM_CHILDREN_IND_6_11;
 LABEL CH6IN       = W_DEM_CHILDREN_IND_UNDER_6;
 LABEL CHTOTPB     = W_DEM_CHILDREN_TOTAL_PUB;
 LABEL CHU2IN      = W_DEM_CHILDREN_IND_UNDER_2;
 LABEL CHUN12      = W_DEM_CHILDREN_UNDER_12_IND;
 LABEL COHORT      = Z_SURVEY_COHORT;
 LABEL CTZUS       = V_DEM_US_CITIZENSHIP_STATUS;
 LABEL CTZUSIN     = V_DEM_CITIZENSHIP_US_CITIZEN;
 LABEL DGRDG       = O_ED_HD_DEGREE_TYPE;
 LABEL EMSECPB     = E_JOB_EMPLR_SECTOR_CD_PUB;
 LABEL EMSIZE      = E_JOB_EMPLR_SIZE;
 LABEL EMSMI       = D_JOB_SAME_EMPLOYER_JOB;
 LABEL FSDED       = I_JOB_GOV_AGCY_SUPP_EDUC;
 LABEL FSDK        = I_JOB_GOV_AGCY_SUPPORT_DONT_KNOW;
 LABEL FSDOD       = I_JOB_GOV_AGCY_SUPP_DEFENSE;
 LABEL FSDOE       = I_JOB_GOV_AGCY_SUPP_ENERGY;
 LABEL FSHHS       = I_JOB_GOV_AGCY_SUPP_HHS;
 LABEL FSNIH       = I_JOB_GOV_AGCY_SUPP_NIH;
 LABEL FSNSF       = I_JOB_GOV_AGCY_SUPP_NSF;
 LABEL FSOT        = I_JOB_GOV_AGCY_SUPP_OTHR;
 LABEL FTPRET      = B_JOB_RETIRED_PREVLY_IND;
 LABEL GENDER      = U_DEM_GENDER;
 LABEL GOVSUP      = I_JOB_GOV_AGCY_SUPPORT_IND;
 LABEL HD03Y5P     = O_ED_HD_DEGREE_AWARD_YR2003_5_YR_GROUPING_PUB;
 LABEL HRSWKP      = B_PRINCIPAL_JOB_WKLY_HRS_PUB;
 LABEL JOBINS      = E_JOB_EMPLR_BENEFITS_HEALTHINS;
 LABEL JOBPENS     = E_JOB_EMPLR_BENEFITS_PENSION;
 LABEL JOBPROFT    = E_JOB_EMPLR_BENEFITS_PROFIT_SHARING;
 LABEL JOBSATIS    = F_JOB_SATISFACTION_OVERALL;
 LABEL JOBVAC      = E_JOB_EMPLR_BENEFITS_VACATION;
 LABEL LFSTAT      = A_JOB_STATUS_LABOR_FORCE_STAT;
 LABEL LOOKWK      = A_JOB_STATUS_LOOKING_FOR_WRK_IND;
 LABEL MGRNAT      = F_JOB_MGR_TECH_EXPERTSE_PHYS_SCI;
 LABEL MGROTH      = F_JOB_MGR_TECH_EXPERTSE_OTHER;
 LABEL MGRSOC      = F_JOB_MGR_TECH_EXPERTSE_SOCIAL_SCI;
 LABEL MINRTY      = U_DEM_RACE_MINORITY_IND;
 LABEL MR03Y5P     = M_ED_MR_DEGREE_AWARD_YR2003_5_YR_GROUPING_PUB;
 LABEL MRADV       = M_ED_MR_DEGREE_REAS_ADVANCEMT;
 LABEL MRCAR       = M_ED_MR_DEGREE_REAS_BEGIN_CAREER;
 LABEL MRCHG       = M_ED_MR_DEGREE_REAS_CHG_FLD;
 LABEL MRDG        = M_ED_MR_DEGREE_TYPE;
 LABEL MRINT       = M_ED_MR_DEGREE_REAS_PERSONL;
 LABEL MRLIC       = M_ED_MR_DEGREE_REAS_LICENSING;
 LABEL MROTP       = M_ED_MR_DEGREE_REAS_OTHR_PUB;
 LABEL MRSKL       = M_ED_MR_DEGREE_REAS_ACQ_SKILL;
 LABEL N2OCPRMG    = B_JOB_OCC_GRP_MAJOR_NEW2;
 LABEL N2OCPRPB    = B_JOB_CAT_PUB_NEW2;
 LABEL NACEDMG     = N_ED_REF_WK_ENROLL_ED_CAT_MAJOR_NEW;
 LABEL NBAMEDP     = J_ED_BA_MAJOR_ED_CAT_PUB_NEW;
 LABEL NBAMEMG     = J_ED_BA_MAJOR_ED_GROUP_MAJOR_NEW;
 LABEL NDGMEDP     = O_ED_HD_MAJOR_ED_CAT_PUB_NEW;
 LABEL NDGMEMG     = O_ED_HD_MAJOR_ED_GRP_MAJOR_NEW;
 LABEL NEWBUS      = E_JOB_EMPLR_NEW_BUSINESS;
 LABEL NMRMEDP     = M_ED_MR_MAJOR_ED_CAT_PUB_NEW;
 LABEL NMRMEMG     = M_ED_MR_MAJOR_ED_GRP_MAJOR_NEW;
 LABEL NRCHG       = B_JOB_OUTSIDE_FLD_REAS_CAREER_CHG;
 LABEL NRCON       = B_JOB_OUTSIDE_FLD_REAS_WRKNG_CONDS;
 LABEL NRFAM       = B_JOB_OUTSIDE_FLD_REAS_FAMILY;
 LABEL NRLOC       = B_JOB_OUTSIDE_FLD_REAS_LOC;
 LABEL NROCNA      = B_JOB_OUTSIDE_FLD_REAS_JOB_NOT_AVAIL;
 LABEL NROT        = B_JOB_OUTSIDE_FLD_REAS_OTHR;
 LABEL NRPAY       = B_JOB_OUTSIDE_FLD_REAS_PAY_OR_PROMOT;
 LABEL NRREA       = B_JOB_OUTSIDE_FLD_REASON_PRIMRY;
 LABEL NRSEC       = B_JOB_OUTSIDE_FLD_REASON_SECOND;
 LABEL NWFAM       = A_JOB_NOT_WRKNG_REAS_FAMILY;
 LABEL NWLAY       = A_JOB_NOT_WRKNG_REAS_LAYOFF;
 LABEL NWNOND      = A_JOB_NOT_WRKNG_REAS_NO_NEED;
 LABEL NWOCNA      = A_JOB_NOT_WRKNG_REAS_JOB_NOT_AVAIL;
 LABEL NWOTP       = A_JOB_NOT_WRKNG_REAS_OTHR_PUB;
 LABEL NWSTU       = A_JOB_NOT_WRKNG_REAS_STUDENT;
 LABEL OCEDRLP     = B_JOB_RELTD_TO_DEGREE;
 LABEL PJFAM       = F_JOB_PART_TIME_REAS_FAMILY;
 LABEL PJNOND      = F_JOB_PART_TIME_REAS_NO_NEED;
 LABEL PJOCNA      = F_JOB_PART_TIME_REAS_FT_JOB_NA;
 LABEL PJOTP       = F_JOB_PART_TIME_REAS_OTHR_PUB;
 LABEL PJWTFT      = F_JOB_PART_TIME_WANT_FULL_TIME;
 LABEL PRMBRPB     = D_JOB_PROF_ASSOC_MEMBRSHPS_NBR_PUB;
 LABEL PROMTGI     = D_JOB_PROF_ASSOC_ATTEND_MTNGS_IND;
 LABEL RACETHMP    = U_DEM_MULTIPLE_RACE_ETHNICITY_CAT_PUB;
 LABEL REFID       = Z_REFERENCE_ID_NUMBER;
 LABEL REFYR       = Z_SURVEY_YEAR;
 LABEL SALARP      = H_JOB_SALARY_ANN_PUB;
 LABEL SATADV      = F_JOB_SATISFACTION_ADVANCEMENT;
 LABEL SATBEN      = F_JOB_SATISFACTION_BENEFITS;
 LABEL SATCHAL     = F_JOB_SATISFACTION_CHALLENGE;
 LABEL SATIND      = F_JOB_SATISFACTION_INDEPENDENCE;
 LABEL SATLOC      = F_JOB_SATISFACTION_LOCATION;
 LABEL SATRESP     = F_JOB_SATISFACTION_RESPONSIBILITY;
 LABEL SATSAL      = F_JOB_SATISFACTION_SALARY;
 LABEL SATSEC      = F_JOB_SATISFACTION_SECURITY;
 LABEL SATSOC      = F_JOB_SATISFACTION_SOCIETY;
 LABEL SPNAT       = W_DEM_SPOUSE_WORK_EXPERT_PHYS_SCI;
 LABEL SPOT        = W_DEM_SPOUSE_WORK_EXPERT_OTHER;
 LABEL SPSOC       = W_DEM_SPOUSE_WORK_EXPERT_SOCIAL_SCI;
 LABEL SRVMODE     = Z_SURVEY_MODE;
 LABEL SUPWK       = F_JOB_SUPERVISE_WRK_IND;
 LABEL SURID       = Z_SURVEY_IDENTIFIER;
 LABEL TCDGCMP     = N_ED_WORK_DEGREE_COMPLETED;
 LABEL WAACC       = F_JOB_WRK_ACTVTY_ACCTNG;
 LABEL WAAPRSH     = F_JOB_WRK_ACTVTY_APPLIED_RSCH;
 LABEL WABRSH      = F_JOB_WRK_ACTVTY_BASIC_RSCH;
 LABEL WACOM       = F_JOB_WRK_ACTVTY_COMPUTER;
 LABEL WADEV       = F_JOB_WRK_ACTVTY_DEVELOPMT;
 LABEL WADSN       = F_JOB_WRK_ACTVTY_DESIGN;
 LABEL WAEMRL      = F_JOB_WRK_ACTVTY_PERSONNEL;
 LABEL WAMGMT      = F_JOB_WRK_ACTVTY_MGT;
 LABEL WAOT        = F_JOB_WRK_ACTVTY_OTHR;
 LABEL WAPRI       = F_JOB_WRK_ACTIVITY_PRIMRY;
 LABEL WAPROD      = F_JOB_WRK_ACTVTY_PRODUCTN;
 LABEL WAPRSM      = F_JOB_WRK_ACTIVITY_PRIMRY_SUMRY;
 LABEL WAQM        = F_JOB_WRK_ACTVTY_QUAL_MGT;
 LABEL WASALE      = F_JOB_WRK_ACTVTY_SALES;
 LABEL WASCSM      = F_JOB_WRK_ACTIVITY_SECONDARY_SUMRY;
 LABEL WASEC       = F_JOB_WRK_ACTIVITY_SECONDARY;
 LABEL WASVC       = F_JOB_WRK_ACTVTY_PROF_SERV;
 LABEL WATEA       = F_JOB_WRK_ACTVTY_TEACH;
 LABEL WKSWKP      = B_PRINCIPAL_JOB_WEEKS_PUB;
 LABEL WKTRNI      = G_JOB_TRAINING_WRK_RELTD_IND;
 LABEL WRKG        = A_JOB_STATUS_EMPLOYED_IND;
 LABEL WRKGP       = D_JOB_EMPLOYED_IND;
 LABEL WTRCHOC     = G_JOB_TRAINING_REAS_CHG_OCCUPAT_DIF;
 LABEL WTREASN     = G_JOB_TRAINING_PRIMARY_REASON;
 LABEL WTREM       = G_JOB_TRAINING_REAS_EMPLR_REQ;
 LABEL WTRLIC      = G_JOB_TRAINING_REAS_LICENSING;
 LABEL WTROPPS     = G_JOB_TRAINING_REAS_OPPS_ADV_SALARY;
 LABEL WTROT       = G_JOB_TRAINING_REAS_OTHR;
 LABEL WTRPERS     = G_JOB_TRAINING_REAS_PERS;
 LABEL WTRSKL      = G_JOB_TRAINING_REAS_ACQ_SKILL;
 LABEL WTSURVY     = Z_WEIGHTING_FACTOR_SURVEY;

run;

* Merge in replicate weights for SDR 2010, per the user's guide provided upon request by NCSES;

proc sort data = epsd10 nodupkey;
   by REFID;
run;

proc sort data = ae.REPWT_SDR2010 out = REP nodupkey;
  by REFID;
run;

data epsd10;
   merge epsd10 (in = IN1) REP (in = IN2);
   by REFID;
   if IN1 and IN2;
run;

************************
* DESCRIPTIVE ANALYSES *
************************;

* WAPRI;

proc freq data = epsd10;
   tables wapri;
run;

* SRS;
proc surveyfreq data = epsd10;
   tables wapri / cl;
   where wapri ne "L";
run;

* Weights only;
proc surveyfreq data = epsd10;
   weight wtsurvy;
   tables wapri / cl;
   where wapri ne "L";
run;

* Weights and replicate weights for variance estimation;
proc surveyfreq data = epsd10 varmethod = JACKKNIFE;
   weight wtsurvy; 
   repweights RW001-RW104 / jkcoefs = 0.038461;  
   tables wapri / cl;
   where wapri ne "L";
run;

* SALBIN;

proc freq data = epsd10;
   tables salarp salbin;
run;

* SRS;
proc surveyfreq data = epsd10;
   tables salbin / cl;
run;

* Weights only;
proc surveyfreq data = epsd10;
   weight wtsurvy;
   tables salbin / cl;
run;

* Weights and replicate weights for variance estimation;
proc surveyfreq data = epsd10 varmethod = JACKKNIFE;
   weight wtsurvy; 
   repweights RW001-RW104 / jkcoefs = 0.038461;  
   tables salbin / cl;
run;


* RACE / ETHNICITY;

* SRS;
proc surveyfreq data = epsd10;
   tables RACETHMP / cl;
run;

* Weights only;
proc surveyfreq data = epsd10;
   weight wtsurvy;
   tables RACETHMP / cl;
run;

* Weights and replicate weights for variance estimation;
proc surveyfreq data = epsd10 varmethod = JACKKNIFE;
   weight wtsurvy; 
   repweights RW001-RW104 / jkcoefs = 0.038461;  
   tables RACETHMP / cl;
run;


*PROMTGI;

proc surveyfreq data = epsd10;
   tables PROMTGI / cl;
   where PROMTGI ne "L";
run;

* Weights only;
proc surveyfreq data = epsd10;
   weight wtsurvy;
   tables PROMTGI / cl;
   where PROMTGI ne "L";
run;

* Weights and replicate weights for variance estimation;
proc surveyfreq data = epsd10 varmethod = JACKKNIFE;
   weight wtsurvy; 
   repweights RW001-RW104 / jkcoefs = 0.038461;  
   tables PROMTGI / cl;
   where PROMTGI ne "L";
run;


* NMRMEMG;

proc surveyfreq data = epsd10;
   tables NMRMEMG / cl;
run;

* Weights only;
proc surveyfreq data = epsd10;
   weight wtsurvy;
   tables NMRMEMG / cl;
run;

* Weights and replicate weights for variance estimation;
proc surveyfreq data = epsd10 varmethod = JACKKNIFE;
   weight wtsurvy; 
   repweights RW001-RW104 / jkcoefs = 0.038461;  
   tables NMRMEMG / cl;
run;


* N2OCPRMG;

* SRS;
proc surveyfreq data = epsd10;
   tables N2OCPRMG / cl;
   where N2OCPRMG ne "8";
run;

* Weights only;
proc surveyfreq data = epsd10;
   weight wtsurvy;
   tables N2OCPRMG / cl;
   where N2OCPRMG ne "8";
run;

* Weights and replicate weights for variance estimation;
proc surveyfreq data = epsd10 varmethod = JACKKNIFE;
   weight wtsurvy; 
   repweights RW001-RW104 / jkcoefs = 0.038461;  
   tables N2OCPRMG  / cl;
   where N2OCPRMG ne "8";
run;


* LFSTAT;

* SRS;
proc surveyfreq data = epsd10;
   tables LFSTAT / cl;
run;

* Weights only;
proc surveyfreq data = epsd10;
   weight wtsurvy;
   tables LFSTAT / cl;
run;

* Weights and replicate weights for variance estimation;
proc surveyfreq data = epsd10 varmethod = JACKKNIFE;
   weight wtsurvy; 
   repweights RW001-RW104 / jkcoefs = 0.038461;  
   tables LFSTAT  / cl;
run;


* HOURS WORKED PER WEEK;

* SRS;
proc surveyfreq data = epsd10;
   tables HRSWKP / cl;
   where HRSWKP ne 98;
run;

* Weights only;
proc surveyfreq data = epsd10;
   weight wtsurvy;
   tables HRSWKP / cl;
   where HRSWKP ne 98 ;
run;

* Weights and replicate weights for variance estimation;
proc surveyfreq data = epsd10 varmethod = JACKKNIFE;
   weight wtsurvy; 
   repweights RW001-RW104 / jkcoefs = 0.038461;  
   tables HRSWKP / cl;
   where HRSWKP ne 98 ;
run;


*********************
* REGRESSION MODELS *
*********************;

* Binary salary indicator;

* Category 1 as reference;

proc surveylogistic data=epsd10;
   class NMRMEMG (ref = "1: Computer and mathematical sciences") racethmp (ref = "5: White, non-Hispanic ONLY") / param = ref;
   model SALBIN (event= "1")=NMRMEMG racethmp NMRMEMG*racethmp / clparm;
run;

proc surveylogistic data=epsd10;
   class NMRMEMG (ref = "1: Computer and mathematical sciences") racethmp (ref = "5: White, non-Hispanic ONLY") / param = ref;
   model SALBIN (event= "1")=NMRMEMG racethmp NMRMEMG*racethmp / clparm;;
   weight wtsurvy;
run;

proc surveylogistic data=epsd10 varmethod = JACKKNIFE;
   class NMRMEMG (ref = "1: Computer and mathematical sciences") racethmp (ref = "5: White, non-Hispanic ONLY") / param = ref;
   model SALBIN (event= "1")=NMRMEMG racethmp NMRMEMG*racethmp / clparm;;
   weight wtsurvy;
   repweights RW001-RW104 / jkcoefs = 0.038461;
run;

* Category 6 as reference;

proc surveylogistic data=epsd10;
   class NMRMEMG (ref = "6: S and E-Related Fields") racethmp (ref = "5: White, non-Hispanic ONLY") / param = ref;
   model SALBIN (event= "1")=NMRMEMG racethmp NMRMEMG*racethmp / clparm;
run;

proc surveylogistic data=epsd10;
   class NMRMEMG (ref = "6: S and E-Related Fields") racethmp (ref = "5: White, non-Hispanic ONLY") / param = ref;
   model SALBIN (event= "1")=NMRMEMG racethmp NMRMEMG*racethmp / clparm;;
   weight wtsurvy;
run;

proc surveylogistic data=epsd10 varmethod = JACKKNIFE;
   class NMRMEMG (ref = "6: S and E-Related Fields") racethmp (ref = "5: White, non-Hispanic ONLY") / param = ref;
   model SALBIN (event= "1")=NMRMEMG racethmp NMRMEMG*racethmp / clparm;;
   weight wtsurvy;
   repweights RW001-RW104 / jkcoefs = 0.038461;
run;

* Hours worked per week;

proc surveylogistic data=epsd10;
   class N2OCPRMG  racethmp (ref = "5: White, non-Hispanic ONLY") / param=ref;
   model HRSWKP= N2OCPRMG racethmp N2OCPRMG*racethmp / clparm;
   where HRSWKP ne 98 and N2OCPRMG ne "8"; 
run;

proc surveylogistic data=epsd10;
   class N2OCPRMG  racethmp (ref = "5: White, non-Hispanic ONLY") / param=ref;
   model HRSWKP= N2OCPRMG racethmp N2OCPRMG*racethmp / clparm;
   where HRSWKP ne 98 and N2OCPRMG ne "8"; 
   weight wtsurvy;
run;

proc surveylogistic data=epsd10 varmethod = JACKKNIFE ;
   class N2OCPRMG  racethmp (ref = "5: White, non-Hispanic ONLY") / param=ref;
   model HRSWKP= N2OCPRMG racethmp N2OCPRMG*racethmp/clparm;
   where HRSWKP ne 98 and N2OCPRMG ne "8"; 
   weight wtsurvy;
   repweights RW001-RW104 / jkcoefs = 0.038461;
run;


/**************************/
/* CODE FOR NSCG ANALYSES */
/**************************/

libname ae "X:\";

PROC FORMAT;
  VALUE AGEGRP
    20             = "20: Ages 24 or younger"
    25             = "25: Ages 25 to 29"
    30             = "30: Ages 30 to 34"
    35             = "35: Ages 35 to 39"
    40             = "40: Ages 40 to 44"
    45             = "45: Ages 45 to 49"
    50             = "50: Ages 50 to 54"
    55             = "55: Ages 55 to 59"
    60             = "60: Ages 60 to 64"
    65             = "65: Ages 65 to 69"
    70             = "70: Ages 70 or older"
    97             = "97: Survey Exclusion/Confidentiality Suppression"
    98             = "98: Logical Skip"
    99             = "99: Missing"
   ;

  VALUE $BAIND
    "M" = "M: Missing, unknown whether respondent received a BA-level degree"
    "N" = "N: No, respondent did not receive a BA-level degree"
    "Y" = "Y: Yes, respondent received a BA-level degree"
   ;

  VALUE $CARNEG
    "11" = "11: Research University I"
    "12" = "12: Research University II"
    "13" = "13: Doctorate Granting I"
    "14" = "14: Doctorate Granting II"
    "21" = "21: Comprehensive I"
    "22" = "22: Comprehensive II"
    "31" = "31: Liberal Arts I"
    "32" = "32: Liberal Arts II"
    "40" = "40: Two-year institutions"
    "41" = "41: Two-year institutions"
    "51" = "51: Theological seminaries, bible colleges"
    "52" = "52: Medical schools and medical centers"
    "53" = "53: Other separate health professional schools"
    "54" = "54: Schools of engineering and technology"
    "55" = "55: Schools of business management"
    "56" = "56: Schools of art, music, and design"
    "57" = "57: Schools of law"
    "58" = "58: Teachers colleges"
    "59" = "59: Other specialized institutions"
    "60" = "60: Indian Tribal Institutions"
    "65" = "65: Corporate colleges and universities"
    "L" = "L: Logical Skip"
    "M" = "M: Missing"
    "X" = "X: Survey Exclusion/Confidentiality Suppression"
   ;

  VALUE $CARN05C
    "00" = "00: (Not classified)"
    "01" = "01: Assoc/Pub-R-S: Associate--Public Rural-serving Small"
    "02" = "02: Assoc/Pub-R-M: Associate--Public Rural-serving Medium"
    "03" = "03: Assoc/Pub-R-L: Associate--Public Rural-serving Large"
    "04" = "04: Assoc/Pub-S-SC: Associate--Public Suburban-serving Single Campus"
    "05" = "05: Assoc/Pub-S-MC: Associate--Public Suburban-serving Multicampus"
    "06" = "06: Assoc/Pub-U-SC: Associate--Public Urban-serving Single Campus"
    "07" = "07: Assoc/Pub-U-MC: Associate--Public Urban-serving Multicampus"
    "08" = "08: Assoc/Pub-Spec: Associate--Public Special Use"
    "09" = "09: Assoc/PrivNFP: Associate--Private Not-for-profit"
    "10" = "10: Assoc/PrivFP4: Associate--Private For-profit"
    "11" = "11: Assoc/Pub2in4: Associate--Public 2-year colleges under 4-year universities"
    "12" = "12: Assoc/Pub4: Associate--Public 4-year Primarily Associate"
    "13" = "13: Assoc/PrivNFP4: Associate--Private Not-for-profit 4-year Primarily Associate"
    "14" = "14: Assoc/PrivFP4: Associate--Private For-profit 4-year Primarily Associate"
    "15" = "15: RU/VH: Research Universities (very high research activity)"
    "16" = "16: RU/H: Research Universities (high research activity)"
    "17" = "17: DRU: Doctoral/Research Universities"
    "18" = "18: Masters L: Master''s Colleges and Universities (larger programs)"
    "19" = "19: Masters M: Master''s Colleges and Universities (medium programs)"
    "20" = "20: Masters S: Master''s Colleges and Universities (smaller programs)"
    "21" = "21: Bac/AandS: Baccalaureate Colleges--Arts and Sciences"
    "22" = "22: Bac/Diverse: Baccalaureate Colleges--Diverse Fields"
    "23" = "23: Bac/Assoc: Baccalaureate/Associate Colleges"
    "24" = "24: Spec/Faith: Special Focus Inst- seminary/Bible coll/other faith-related inst"
    "25" = "25: Spec/Med: Special Focus Institutions--Medical schools and medical centers"
    "26" = "26: Spec/Health: Special Focus Institutions--Other health professions schools"
    "27" = "27: Spec/Engg: Special Focus Institutions--Schools of engineering"
    "28" = "28: Spec/Tech: Special Focus Institutions--Other technology-related schools"
    "29" = "29: Spec/Bus: Special Focus Institutions--Schools of business and management"
    "30" = "30: Spec/Arts: Special Focus Institutions--Schools of art, music, and design"
    "31" = "31: Spec/Law: Special Focus Institutions--Schools of law"
    "32" = "32: Spec/Other: Special Focus Institutions--Other special-focus institutions"
    "33" = "33: Tribal: Tribal Colleges"
    "L" = "L: Logical Skip"
    "M" = "M: Missing"
    "X" = "X: Survey Exclusion/Confidentiality Suppression"
   ;

  VALUE $CITIZCD
    "1" = "1: U.S. citizen, native"
    "2" = "2: U.S. citizen, naturalized"
    "3" = "3: Non-U.S. citizen, Permanent resident"
    "4" = "4: Non-U.S. citizen, Temporary resident"
    "5" = "5: Non-U.S. citizen, living outside the U.S."
    "6" = "6: Non-U.S. citizen, unspecified"
    "7" = "7: U.S. citizen, unspecified"
    "9" = "9: Not Applicable/Unavailable"
    "L" = "L: Logical Skip"
    "M" = "M: Missing"
    "X" = "X: Survey Exclusion/Confidentiality Suppression"
   ;

  VALUE $DEGREE
    "0" = "0: No specific degree or certificate"
    "1" = "1: Bachelor''s"
    "2" = "2: Masters"
    "3" = "3: Doctorate"
    "4" = "4: Professional"
    "5" = "5: Other"
    "L" = "L: Logical Skip"
    "M" = "M: Missing"
    "X" = "X: Survey Exclusion/Confidentiality Suppression"
   ;

  VALUE $EDUCN
    "116710" = "116710: Computer and information sciences"
    "11671D" = "11671D: Computer/information sciences (SDR only code)"
    "116730" = "116730: Computer science"
    "116740" = "116740: Computer systems analysis"
    "116760" = "116760: Information services and systems"
    "116770" = "116770: OTHER computer and information sciences"
    "11679S" = "11679S: SUPPRESSED-Computer and Info Sci. Minor group (93 NSCG only code)"
    "128410" = "128410: Applied mathematics"
    "128420" = "128420: Mathematics, general"
    "128430" = "128430: Operations research"
    "128440" = "128440: Statistics"
    "128450" = "128450: OTHER mathematics"
    "12849S" = "12849S: SUPPRESSED-Mathematical Sciences Minor group(93 NSCG only code)"
    "12899S" = "12899S: SUPPRESSED-Computer and Math Minor group (93 NSCG only code)"
    "216050" = "216050: Animal sciences"
    "216060" = "216060: Food sciences and technology"
    "216070" = "216070: Plant sciences"
    "216080" = "216080: OTHER agricultural sciences"
    "21609S" = "21609S: SUPPRESSED-Agricultural and Food Minor group (93 NSCG only code)"
    "226310" = "226310: Biochemistry and biophysics"
    "226320" = "226320: Biology, general"
    "226330" = "226330: Botany"
    "226340" = "226340: Cell and molecular biology"
    "226350" = "226350: Ecology"
    "226360" = "226360: Genetics, animal and plant"
    "226370" = "226370: Microbiological sciences and immunology"
    "226380" = "226380: Nutritional sciences"
    "226390" = "226390: Pharmacology, human and animal"
    "22639S" = "22639S: SUPPRESSED-Biological Sciences Minor group (93 NSCG only code)"
    "226400" = "226400: Physiology and pathology, human and animal"
    "226410" = "226410: Zoology, general"
    "226420" = "226420: OTHER biological sciences"
    "22699S" = "22699S: SUPPRESSED-Life and Related Sciences Major group (93 NSCG only code)"
    "236800" = "236800: Environmental science or studies"
    "236810" = "236810: Forestry sciences"
    "23689S" = "23689S: SUPPRESSED-Environmental Sciences Minor group (93 NSCG only code)"
    "318730" = "318730: Chemistry, except biochemistry"
    "328720" = "328720: Atmospheric sciences and meteorology"
    "328740" = "328740: Earth sciences"
    "328750" = "328750: Geology"
    "328760" = "328760: Geological sciences, other"
    "328770" = "328770: Oceanography"
    "32879S" = "32879S: SUPPRESSED-Earth Sciences Group Minor (93 NSCG only code)"
    "338710" = "338710: Astronomy and astrophysics"
    "338780" = "338780: Physics"
    "33879S" = "33879S: SUPPRESSED-Physics and Astronomy Minor Group (93 NSCG only code)"
    "348790" = "348790: OTHER physical sciences"
    "34879D" = "34879D: OTHER physical sciences (SDR only code)"
    "349910" = "349910: Science, unclassified"
    "38879S" = "38879S: SUPPRESSED-Physical and Related Sci Major Group (93 NSCG only code)"
    "39879S" = "39879S: SUPPRESSED-Physical and Related Sci Major Group (93 NSCG only code)"
    "416010" = "416010: Agricultural economics"
    "419230" = "419230: Economics"
    "41939S" = "41939S: SUPPRESSED-Economics Minor Group (93 NSCG only code)"
    "429020" = "429020: Public policy studies"
    "429270" = "429270: International relations"
    "429280" = "429280: Political science and government"
    "42929S" = "42929S: SUPPRESSED-Political and related sciences Minor group (93 NSCG only code"
    "437040" = "437040: Educational psychology"
    "438910" = "438910: Clinical psychology"
    "438920" = "438920: Counseling psychology"
    "438930" = "438930: Experimental psychology"
    "438940" = "438940: General psychology"
    "438950" = "438950: Industrial/Organizational psychology"
    "438960" = "438960: Social psychology"
    "438970" = "438970: OTHER psychology"
    "43899S" = "43899S: SUPPRESSED-Psychology Minor group (93 NSCG only code)"
    "449210" = "449210: Anthropology and archaeology"
    "449220" = "449220: Criminology"
    "449290" = "449290: Sociology"
    "44929S" = "44929S: SUPPRESSED-Sociology and Anthropology Group (93 NSCG only code)"
    "456200" = "456200: Area and Ethnic Studies"
    "457710" = "457710: Linguistics"
    "458610" = "458610: Philosophy of science"
    "459240" = "459240: Geography"
    "459250" = "459250: History of science"
    "459300" = "459300: OTHER social sciences"
    "45939S" = "45939S: SUPPRESSED-OTHER Social Sciences Minor group (93 NSCG only code)"
    "48939S" = "48939S: SUPPRESSED-Social and Related Sciences Major group (93 NSCG only code)"
    "517210" = "517210: Aerospace, aeronautical and astronautical engineering"
    "527250" = "527250: Chemical engineering"
    "537230" = "537230: Architectural engineering"
    "537260" = "537260: Civil engineering"
    "53729S" = "53729S: SUPPRESSED-Civil and Architecture Eng Minor Group (93 NSCG only code)"
    "547270" = "547270: Computer and systems engineering"
    "547280" = "547280: Electrical, electronics and communications engineering"
    "54749S" = "54749S: SUPPRESSED-Electrical and Electronics Engineering Minor Group (93 SCG on"
    "557330" = "557330: Industrial and manufacturing engineering"
    "567350" = "567350: Mechanical engineering"
    "577220" = "577220: Agricultural engineering"
    "577240" = "577240: Bioengineering and biomedical engineering"
    "577290" = "577290: Engineering sciences, mechanics and physics"
    "577300" = "577300: Environmental engineering"
    "577310" = "577310: Engineering, general"
    "577320" = "577320: Geophysical and geological engineering"
    "577340" = "577340: Materials engineering, including ceramics and textiles"
    "577360" = "577360: Metallurgical engineering"
    "577370" = "577370: Mining and minerals engineering"
    "577380" = "577380: Naval architecture and marine engineering"
    "577390" = "577390: Nuclear engineering"
    "577400" = "577400: Petroleum engineering"
    "577410" = "577410: OTHER engineering"
    "57741D" = "57741D: OTHER engineering (SDR only code)"
    "57749S" = "57749S: SUPPRESSED-OTHER Engineering  Minor Group (93 NSCG only code)"
    "59799S" = "59799S: SUPPRESSED-Engineering Major Group (93 NSCG only code)"
    "59999S" = "59999S: SUPPRESSED-All Science and Engineering Major Group (93 NSCG only code)"
    "617810" = "617810: Audiology and speech pathology"
    "617820" = "617820: Health services administration"
    "617830" = "617830: Health/medical assistants"
    "617840" = "617840: Health/medical technologies"
    "617850" = "617850: Medical preparatory programs (e.g. pre-dentistry,-medical,-veterinary)"
    "617860" = "617860: Medicine (dentistry,optometry,osteopathic,podiatry,veterinary)"
    "617870" = "617870: Nursing (4 years or longer program)"
    "617880" = "617880: Pharmacy"
    "617890" = "617890: Physical therapy and other rehabilitation/therapeutic services"
    "617900" = "617900: Public health (including environmental health and epidemiology)"
    "617910" = "617910: OTHER health/medical sciences"
    "627020" = "627020: Computer teacher education"
    "627060" = "627060: Mathematics teacher education"
    "627090" = "627090: Science teacher education"
    "627120" = "627120: Social science teacher education"
    "636720" = "636720: Computer programming"
    "636750" = "636750: Data processing"
    "637510" = "637510: Electrical and electronic technologies"
    "637520" = "637520: Industrial production technologies"
    "637530" = "637530: Mechanical engineering-related technologies"
    "637540" = "637540: OTHER engineering-related technologies"
    "646100" = "646100: Architecture/Environmental Design"
    "646520" = "646520: Actuarial science"
    "716020" = "716020: OTHER agricultural business and production"
    "716510" = "716510: Accounting"
    "716530" = "716530: Business administration and management"
    "716540" = "716540: Business, general"
    "716550" = "716550: Business and managerial economics"
    "716570" = "716570: Financial management"
    "716590" = "716590: OTHER business management/administrative services"
    "727010" = "727010: Education administration"
    "727030" = "727030: Counselor education and guidance services"
    "727050" = "727050: Elementary teacher education"
    "727070" = "727070: Physical education and coaching"
    "727080" = "727080: Pre-school/kindergarten/early childhood teacher education"
    "727100" = "727100: Secondary teacher education"
    "727110" = "727110: Special education"
    "727130" = "727130: OTHER education"
    "738620" = "738620: OTHER philosophy, religion, theology"
    "739100" = "739100: Social Work"
    "746560" = "746560: Business marketing/marketing management"
    "746580" = "746580: Marketing research"
    "757600" = "757600: English Language, literature and letters"
    "757720" = "757720: OTHER foreign languages and literature"
    "758200" = "758200: Liberal Arts/General Studies"
    "759260" = "759260: History, other"
    "759410" = "759410: Dramatic arts"
    "759420" = "759420: Fine arts, all fields"
    "759430" = "759430: Music, all fields"
    "759440" = "759440: OTHER visual and performing arts"
    "766610" = "766610: Communications, general"
    "766620" = "766620: Journalism"
    "766630" = "766630: OTHER communications"
    "766820" = "766820: OTHER natural resources and conservation"
    "766900" = "766900: Criminal Justice/Protective Services"
    "768000" = "768000: Home Economics"
    "768100" = "768100: Law/Prelaw/Legal Studies"
    "768300" = "768300: Library Science"
    "768500" = "768500: Parks, Recreation, Leisure, and Fitness Studies"
    "769010" = "769010: Public administration"
    "769030" = "769030: OTHER public affairs"
    "769950" = "769950: OTHER FIELDS  (Not Listed)"
    "769990" = "769990: Unknown Field"
    "76999S" = "76999S: Non-Science and Engineering Group (93 NSCG only code)"
    "999979" = "999979: Survey Exclusion"
    "999989" = "999989: Logical Skip"
    "999999" = "999999: Unknown/Missing"
   ;

  VALUE $ED3INST
    "1" = "1: Preschool, elementary, middle, or secondary school or system"
    "2" = "2: 2-year college, community college or technical institute"
    "3" = "3: 4-year college or university, other than a medical school"
    "4" = "4: Medical school"
    "5" = "5: University-affiliated research institute"
    "6" = "6: Other"
    "L" = "L: Logical Skip"
    "M" = "M: Missing"
    "X" = "X: Survey Exclusion/Confidentiality Suppression"
   ;

  VALUE $INSTCD
    "L" = "L: Logical Skip"
    "M" = "M: Missing"
    "X" = "X: Survey Exclusion/Confidentiality Suppression"
   ;

  VALUE $EDULVL
    "1" = "1: Less than high school completed"
    "2" = "2: High school diploma or equivalent"
    "3" = "3: Some college, vocational, or trade school (including 2-year degrees)"
    "4" = "4: Bachelors degree (e.g. BS, BA, AB)"
    "5" = "5: Masters degree (e.g. MS, MA, MBA)"
    "6" = "6: Professional degree (e.g. JD, LLB, MD, DDS, etc.)"
    "7" = "7: Doctorate (e.g. PhD, DSc, EdD, etc.)"
    "8" = "8: Not applicable"
    "A" = "A: Less than high school diploma"
    "B" = "B: High school diploma or equivalent"
    "C" = "C: Some college, vocational or trade school"
    "D" = "D: Graduated from a 4-year college (Bachelor''s degree)"
    "E" = "E: Some graduate or professional school"
    "F" = "F: Don''t Know"
    "L" = "L: Logical Skip"
    "M" = "M: Missing"
    "X" = "X: Survey Exclusion/Confidentiality Suppression"
    "Z" = "Z: Not Applicable/Unavailable"
   ;

  VALUE $EMP2SIZ
    "1" = "1: 10 or fewer employees"
    "2" = "2: 11-24 employees"
    "3" = "3: 25-99 employees"
    "4" = "4: 100-499 employees"
    "5" = "5: 500-999 employees"
    "6" = "6: 1000-4999 employees"
    "7" = "7: 5000-24999 employees"
    "8" = "8: 25000+ employees"
    "L" = "L: Logical Skip"
    "M" = "M: Missing"
    "X" = "X: Survey Exclusion/Confidentiality Suppression"
   ;

  VALUE $EMP2TYP
    "1" = "1: Self-employed, not incorp. bus., profess. practice, or farm"
    "10" = "10: Non-US government (any type)"
    "2" = "2: Self-employed, incorp. business, profess. practice, or farm"
    "3" = "3: Priv.-for-profit co./bus./indv., wrkg for wages/sal./commis."
    "4" = "4: Private not-for-profit, tax-exempt/charitable organ."
    "5" = "5: Local government (city, county, etc.)"
    "6" = "6: State government"
    "7" = "7: U.S. mil. ser., active duty or commiss. Corps. (e.g., USPHS)"
    "8" = "8: U.S. government (civilian employee)"
    "9" = "9: Other employer type"
    "L" = "L: Logical Skip"
    "M" = "M: Missing"
    "X" = "X: Survey Exclusion/Confidentiality Suppression"
   ;

  VALUE $EMSECD
    "11" = "11: 4-yr coll/univ; med schl; univ. res. inst."
    "12" = "12: 2-yr coll/pre-college institutions"
    "21" = "21: Bus/Ind, for-profit"
    "22" = "22: Bus/ind, self-employed, not-incorporated"
    "23" = "23: Bus/Ind, non-profit"
    "31" = "31: Federal government"
    "32" = "32: State/Local government"
    "33" = "33: Non-US government"
    "L" = "L: Logical Skip"
    "M" = "M: Missing"
    "X" = "X: Survey Exclusion/Confidentiality Suppression"
   ;

  VALUE $EMSECS
    "1" = "1: Educational Institution"
    "2" = "2: Government"
    "3" = "3: Business/Industry"
    "L" = "L: Logical Skip"
    "M" = "M: Missing"
    "X" = "X: Survey Exclusion/Confidentiality Suppression"
   ;

  VALUE $EMPTYC
    "01" = "01: Elementary, middle, or secondary school"
    "02" = "02: 2-year college, junior college, or technical institute"
    "03" = "03: 4-year college or university"
    "04" = "04: Medical school"
    "05" = "05: University research institute"
    "06" = "06: Other (Educational Institution)"
    "07" = "07: Health-Related (not Medical)"
    "08" = "08: Collapsed entries for 03,04, and 05"
    "09" = "09: Unknown/Not Applicable"
    "10" = "10: Private-for-profit (non-educational institution)"
    "11" = "11: Private-for-non-profit (non-educational institution)"
    "12" = "12: Self-employed, not incorporated (non-educational institution)"
    "13" = "13: Self-employed, incorporated (non-educational institution)"
    "14" = "14: Local government (non-educational institution)"
    "15" = "15: State government (non-educational institution)"
    "16" = "16: U.S. military (non-educational institution)"
    "17" = "17: U.S. government (non-educational institution)"
    "18" = "18: Other (non-educational institution)"
    "19" = "19: Non-US Government (non-educational institution)"
    "L" = "L: Logical Skip"
    "M" = "M: Missing"
    "X" = "X: Survey Exclusion/Confidentiality Suppression"
   ;

  VALUE $ETHNICM
    "1" = "1: Asian, non-Hispanic ONLY"
    "2" = "2: American Indian/Alaska Native, non-Hispanic ONLY"
    "3" = "3: Black, non-Hispanic ONLY"
    "4" = "4: Hispanic, any race"
    "5" = "5: White, non-Hispanic ONLY"
    "6" = "6: Non-Hispanic Native Hawaiian/Other Pacific Islander ONLY"
    "7" = "7: Multiple Race"
    "L" = "L: Logical Skip"
    "M" = "M: Missing"
    "X" = "X: Survey Exclusion/Confidentiality Suppression"
   ;

  VALUE FIVEYR
    1900           = "1900: 1900 to 1904"
    1915           = "1915: 1915 to 1919"
    1920           = "1920: 1920 to 1924"
    1925           = "1925: 1925 to 1929"
    1930           = "1930: 1930 to 1934"
    1935           = "1935: 1935 to 1939"
    1940           = "1940: 1940 to 1944"
    1945           = "1945: 1945 to 1949"
    1950           = "1950: 1950 to 1954"
    1955           = "1955: 1955 to 1959"
    1960           = "1960: 1960 to 1964"
    1965           = "1965: 1965 to 1969"
    1970           = "1970: 1970 to 1974"
    1975           = "1975: 1975 to 1979"
    1980           = "1980: 1980 to 1984"
    1985           = "1985: 1985 to 1989"
    1990           = "1990: 1990 to 1994"
    1995           = "1995: 1995 to 1999"
    2000           = "2000: 2000 to 2004"
    2005           = "2005: 2005 to 2009"
    2010           = "2010: 2010 to 2014"
    9997           = "9997: Survey Exclusion/Confidentiality Suppression"
    9998           = "9998: Logical Skip"
    9999           = "9999: Missing"
   ;

  VALUE $FULPTSN
    "1" = "1: Full-time student in a degree program"
    "2" = "2: Part-time student in a degree program"
    "3" = "3: Not enrolled in a degree program, but taking courses"
    "L" = "L: Logical Skip"
    "M" = "M: Missing"
    "X" = "X: Survey Exclusion/Confidentiality Suppression"
   ;

  VALUE $GENDER
    "F" = "F: Female"
    "M" = "M: Male"
   ;

  VALUE $HANDCP
    "1" = "1: No difficulty"
    "2" = "2: Slight difficulty"
    "3" = "3: Moderate difficulty"
    "4" = "4: Severe difficulty"
    "5" = "5: Unable to do"
    "9" = "9: Not Applicable/Unavailable"
    "L" = "L: Logical Skip"
    "M" = "M: Missing"
    "X" = "X: Survey Exclusion/Confidentiality Suppression"
   ;

  VALUE $HISPAN
    "0" = "0: Not of Hispanic, Latino, or Spanish origin"
    "1" = "1: Mexican, Mexican-American, or Chicano"
    "2" = "2: Puerto Rican"
    "3" = "3: Cuban"
    "4" = "4: Other Hispanic"
    "L" = "L: Logical Skip"
    "M" = "M: Missing"
    "X" = "X: Survey Exclusion/Confidentiality Suppression"
   ;

  VALUE $IMPT
    "1" = "1: Very important"
    "2" = "2: Somewhat important"
    "3" = "3: Somewhat unimportant"
    "4" = "4: Not important at all"
    "L" = "L: Logical Skip"
    "M" = "M: Missing"
    "X" = "X: Survey Exclusion/Confidentiality Suppression"
   ;

  VALUE $LFSTAT
    "1" = "1: Employed"
    "2" = "2: Unemployed"
    "3" = "3: Not In Labor Force"
    "L" = "L: Logical Skip"
    "M" = "M: Missing"
    "X" = "X: Survey Exclusion/Confidentiality Suppression"
   ;

  VALUE $LOCAT
    "000" = "000: Suppressed"
    "001" = "001: Alabama"
    "002" = "002: Alaska"
    "004" = "004: Arizona"
    "005" = "005: Arkansas"
    "006" = "006: California"
    "008" = "008: Colorado"
    "009" = "009: Connecticut"
    "010" = "010: Delaware"
    "011" = "011: District of Columbia"
    "012" = "012: Florida"
    "013" = "013: Georgia"
    "015" = "015: Hawaii"
    "016" = "016: Idaho"
    "017" = "017: Illinois"
    "018" = "018: Indiana"
    "019" = "019: Iowa"
    "020" = "020: Kansas"
    "021" = "021: Kentucky"
    "022" = "022: Louisiana"
    "023" = "023: Maine"
    "024" = "024: Maryland"
    "025" = "025: Massachusetts"
    "026" = "026: Michigan"
    "027" = "027: Minnesota"
    "028" = "028: Mississippi"
    "029" = "029: Missouri"
    "030" = "030: Montana"
    "031" = "031: Nebraska"
    "032" = "032: Nevada"
    "033" = "033: New Hampshire"
    "034" = "034: New Jersey"
    "035" = "035: New Mexico"
    "036" = "036: New York"
    "037" = "037: North Carolina"
    "038" = "038: North Dakota"
    "039" = "039: Ohio"
    "040" = "040: Oklahoma"
    "041" = "041: Oregon"
    "042" = "042: Pennsylvania"
    "044" = "044: Rhode Island"
    "045" = "045: South Carolina"
    "046" = "046: South Dakota"
    "047" = "047: Tennessee"
    "048" = "048: Texas"
    "049" = "049: Utah"
    "050" = "050: Vermont"
    "051" = "051: Virginia"
    "053" = "053: Washington"
    "054" = "054: West Virginia"
    "055" = "055: Wisconsin"
    "056" = "056: Wyoming"
    "060" = "060: American Samoa"
    "066" = "066: Guam"
    "067" = "067: Johnston Atoll"
    "069" = "069: Northern Mariana Islands"
    "071" = "071: Midway Islands"
    "072" = "072: Puerto Rico"
    "076" = "076: Navassa Island"
    "078" = "078: U.S. Virgin Islands"
    "079" = "079: Wake Island"
    "081" = "081: Baker Island"
    "082" = "082: Howland Island"
    "083" = "083: Jarvis Island"
    "084" = "084: Kingman Reef"
    "085" = "085: New England region, state not specified"
    "086" = "086: Middle Atlantic region, state not specified"
    "087" = "087: East North Central region, state not specified"
    "088" = "088: West North Central region, state not specified"
    "089" = "089: South Atlantic region, state not specified"
    "090" = "090: East South Central region, state not specified"
    "091" = "091: West South Central region, state not specified"
    "092" = "092: Mountain region, state not specified"
    "093" = "093: Pacific region, state not specified"
    "095" = "095: Palmyra Atoll"
    "096" = "096: U.S. Territory (Puerto Rico or Island Areas), territory not specified"
    "099" = "099: U.S. Territory, suppressed"
    "100" = "100: Albania"
    "101" = "101: Andorra"
    "102" = "102: Austria"
    "103" = "103: Belgium"
    "104" = "104: Bulgaria"
    "105" = "105: Czechoslovakia"
    "106" = "106: Denmark"
    "107" = "107: Faroe Islands"
    "108" = "108: Finland"
    "109" = "109: France"
    "110" = "110: Germany, not specified"
    "111" = "111: West Germany"
    "112" = "112: West Berlin"
    "113" = "113: East Berlin"
    "114" = "114: East Germany"
    "115" = "115: Gibraltar"
    "116" = "116: Greece"
    "117" = "117: Hungary"
    "118" = "118: Iceland"
    "119" = "119: Ireland"
    "120" = "120: Italy"
    "121" = "121: Jan Mayen"
    "122" = "122: Liechtenstein"
    "123" = "123: Luxembourg"
    "124" = "124: Malta"
    "125" = "125: Monaco"
    "126" = "126: Netherlands"
    "127" = "127: Norway"
    "128" = "128: Poland"
    "129" = "129: Portugal"
    "130" = "130: Azores Islands"
    "131" = "131: Madeira Islands"
    "132" = "132: Romania"
    "133" = "133: San Marino"
    "134" = "134: Spain"
    "135" = "135: Svalbard"
    "136" = "136: Sweden"
    "137" = "137: Switzerland"
    "138" = "138: United Kingdom, not specified"
    "139" = "139: England"
    "140" = "140: Scotland"
    "141" = "141: Wales"
    "142" = "142: Northern Ireland"
    "143" = "143: Guernsey"
    "144" = "144: Jersey"
    "145" = "145: Isle of Man"
    "146" = "146: Vatican City"
    "147" = "147: Yugoslavia"
    "148" = "148: Europe, not specified"
    "149" = "149: Central Europe, not specified"
    "150" = "150: Eastern Europe, not specified"
    "151" = "151: Lapland, not specified"
    "152" = "152: Northern Europe, not specified"
    "153" = "153: Southern Europe, not specified"
    "154" = "154: Western Europe, not specified"
    "155" = "155: Czech, Rep. of Slovakia"
    "156" = "156: Serbia/Montenegro/Kosovo"
    "157" = "157: Slovenia"
    "158" = "158: Macedonia"
    "159" = "159: Bosnia-Hercegovina"
    "160" = "160: Croatia"
    "161" = "161: Western Europe, not specified"
    "180" = "180: USSR"
    "181" = "181: Baltic states, not specified"
    "182" = "182: Estonia"
    "183" = "183: Latvia"
    "184" = "184: Lithuania"
    "185" = "185: Moldova"
    "186" = "186: Belarus (Byelarus)"
    "187" = "187: Russia"
    "188" = "188: Kazakhstan"
    "189" = "189: Armenia"
    "190" = "190: Azerbaijan"
    "191" = "191: Georgia"
    "192" = "192: Uzbekistan"
    "193" = "193: Ukraine"
    "194" = "194: Tajikstan"
    "195" = "195: Kyrgyzstan"
    "196" = "196: Turkemnistan"
    "199" = "199: SUPPRESSED Europe"
    "200" = "200: Afghanistan"
    "201" = "201: Bahrain"
    "202" = "202: Bangladesh"
    "203" = "203: Bhutan"
    "204" = "204: Brunei"
    "205" = "205: Myanmar (formerly Burma )"
    "206" = "206: Cambodia"
    "207" = "207: China"
    "208" = "208: Cyprus"
    "209" = "209: Hong Kong"
    "210" = "210: India"
    "211" = "211: Indonesia"
    "212" = "212: Iran"
    "213" = "213: Iraq"
    "214" = "214: Israel"
    "215" = "215: Japan"
    "216" = "216: Jordan"
    "217" = "217: Korea, not specified"
    "218" = "218: South Korea"
    "219" = "219: North Korea"
    "220" = "220: Kuwait"
    "221" = "221: Laos"
    "222" = "222: Lebanon"
    "223" = "223: Macao"
    "224" = "224: Malaysia"
    "225" = "225: Maldives"
    "226" = "226: Mongolia"
    "227" = "227: Nepal"
    "228" = "228: Oman"
    "229" = "229: Pakistan"
    "230" = "230: Paracel Islands"
    "231" = "231: Philippines"
    "232" = "232: Qatar"
    "233" = "233: Saudi Arabia"
    "234" = "234: Singapore"
    "235" = "235: Spratley Islands"
    "236" = "236: Sri Lanka"
    "237" = "237: Syria"
    "238" = "238: Taiwan"
    "239" = "239: Thailand"
    "240" = "240: Turkey"
    "241" = "241: United Arab Emirates"
    "242" = "242: Vietnam"
    "243" = "243: Yemen, Peoples Democratic Republic"
    "244" = "244: Yemen, Unified (1991 and after)"
    "245" = "245: Asia, not specified"
    "246" = "246: Asia Minor, not specified"
    "247" = "247: East Asia, not specified"
    "248" = "248: Gaza Strip"
    "249" = "249: Indochina, not specified"
    "250" = "250: Iraq-Saudi Arabia Neutral Zone"
    "251" = "251: Mesopotamia, not specified"
    "252" = "252: Middle East, not specified"
    "253" = "253: Palestine, not specified"
    "254" = "254: Persian Gulf States, not specified"
    "255" = "255: Southeast Asia, not specified"
    "256" = "256: West Bank"
    "257" = "257: Southwest Asia, not specified"
    "258" = "258: Timor-Leste"
    "299" = "299: SUPPRESSED Asia"
    "300" = "300: Bermuda"
    "301" = "301: Canada"
    "302" = "302: Greenland"
    "303" = "303: St. Pierre and Miquelon"
    "304" = "304: North America, not specified"
    "309" = "309: SUPPRESSED North America"
    "310" = "310: Belize"
    "311" = "311: Costa Rica"
    "312" = "312: El Salvador"
    "313" = "313: Guatemala"
    "314" = "314: Honduras"
    "315" = "315: Mexico"
    "316" = "316: Nicaragua"
    "317" = "317: Panama"
    "318" = "318: Central America, not specified"
    "330" = "330: Anguilla"
    "331" = "331: Antigua and Barbuda"
    "332" = "332: Aruba"
    "333" = "333: Bahamas"
    "334" = "334: Barbados"
    "335" = "335: British Virgin Islands"
    "336" = "336: Cayman Islands"
    "337" = "337: Cuba"
    "338" = "338: Dominica"
    "339" = "339: Dominican Republic"
    "340" = "340: Grenada"
    "341" = "341: Guadeloupe"
    "342" = "342: Haiti"
    "343" = "343: Jamaica"
    "344" = "344: Martinique"
    "345" = "345: Montserrat"
    "346" = "346: Netherlands Antilles"
    "347" = "347: St. Barthelemy"
    "348" = "348: St. Kitts-Nevis"
    "349" = "349: St. Lucia"
    "350" = "350: St. Vincent and the Grenadin"
    "351" = "351: Trinidad and Tobago"
    "352" = "352: Turks and Caicos Islands"
    "353" = "353: Caribbean, not specified"
    "354" = "354: Antilles, not specified"
    "355" = "355: British West Indies, not specified"
    "356" = "356: Latin America, not specified"
    "357" = "357: Leeward Islands, not specified"
    "358" = "358: West Indies, not specified"
    "359" = "359: Windward Islands, not specified"
    "375" = "375: Argentina"
    "376" = "376: Bolivia"
    "377" = "377: Brazil"
    "378" = "378: Chile"
    "379" = "379: Colombia"
    "380" = "380: Ecuador"
    "381" = "381: Falkland Islands"
    "382" = "382: French Guiana"
    "383" = "383: Guyana"
    "384" = "384: Paraguay"
    "385" = "385: Peru"
    "386" = "386: Surinam"
    "387" = "387: Uruguay"
    "388" = "388: Venezuela"
    "389" = "389: South America, not specified"
    "399" = "399: SUPPRESSED South America"
    "400" = "400: Algeria"
    "401" = "401: Angola"
    "402" = "402: Bassas da India"
    "403" = "403: Benin (formerly Dahomey)"
    "404" = "404: Botswana"
    "405" = "405: British Indian Ocean Territory"
    "406" = "406: Burkina Faso"
    "407" = "407: Burundi"
    "408" = "408: Cameroon"
    "409" = "409: Cape Verde"
    "410" = "410: Central African Republic"
    "411" = "411: Chad"
    "412" = "412: Comoros"
    "413" = "413: Congo"
    "414" = "414: Djibouti"
    "415" = "415: Egypt"
    "416" = "416: Equatorial Guinea"
    "417" = "417: Ethiopia"
    "418" = "418: Europa Island"
    "419" = "419: Gabon"
    "420" = "420: Gambia"
    "421" = "421: Ghana"
    "422" = "422: Glorioso Islands"
    "423" = "423: Guinea"
    "424" = "424: Guinea-Bissau"
    "425" = "425: Ivory Coast"
    "426" = "426: Juan de Nova Island"
    "427" = "427: Kenya"
    "428" = "428: Lesotho"
    "429" = "429: Liberia"
    "430" = "430: Libya"
    "431" = "431: Madagascar"
    "432" = "432: Malawi"
    "433" = "433: Mali"
    "434" = "434: Mauritania"
    "435" = "435: Mayotte"
    "436" = "436: Morocco"
    "437" = "437: Mozambique"
    "438" = "438: Namibia"
    "439" = "439: Niger"
    "440" = "440: Nigeria"
    "441" = "441: Reunion"
    "442" = "442: Rwanda"
    "443" = "443: Sao Tome and Principe"
    "444" = "444: Senegal"
    "445" = "445: Mauritius"
    "446" = "446: Seychelles"
    "447" = "447: Sierra Leone"
    "448" = "448: Somalia"
    "449" = "449: South Africa"
    "450" = "450: St. Helena"
    "451" = "451: Sudan"
    "452" = "452: Swaziland"
    "453" = "453: Tanzania"
    "454" = "454: Togo"
    "455" = "455: Tromelin Island"
    "456" = "456: Tunisia"
    "457" = "457: Uganda"
    "458" = "458: Western Sahara"
    "459" = "459: Zaire"
    "460" = "460: Zambia"
    "461" = "461: Zimbabwe"
    "462" = "462: Africa, not specified"
    "463" = "463: Central Africa, not specified"
    "464" = "464: Eastern Africa, not specified"
    "465" = "465: Equatorial Africa, not specified"
    "466" = "466: French Equatorial Africa, not specified"
    "467" = "467: French West Africa, not specified"
    "468" = "468: North Africa, not specified"
    "469" = "469: Western Africa, not specified"
    "470" = "470: Southern Africa, not specified"
    "471" = "471: Eritrea"
    "499" = "499: SUPPRESSED Africa"
    "500" = "500: Ashmore and Cartier Islands"
    "501" = "501: Australia"
    "502" = "502: Christmas Island, Indian Ocean"
    "503" = "503: Clipperton Island"
    "504" = "504: Cocos Islands"
    "505" = "505: Cook Islands"
    "506" = "506: Coral Sea Islands"
    "507" = "507: Fiji"
    "508" = "508: French Polynesia"
    "509" = "509: Kiribati"
    "510" = "510: Marshall Islands"
    "511" = "511: Micronesia"
    "512" = "512: Mauru"
    "513" = "513: New Caledonia"
    "514" = "514: New Zealand"
    "515" = "515: Niue"
    "516" = "516: Norfolk Island"
    "517" = "517: Palau"
    "518" = "518: Papua New Guinea"
    "519" = "519: Pitcairn Islands"
    "520" = "520: Solomon Islands"
    "521" = "521: Tokelau"
    "522" = "522: Tonga"
    "523" = "523: Tuvalu"
    "524" = "524: Vanuatu"
    "525" = "525: Wallis and Futuna Islands"
    "526" = "526: Western Samoa"
    "527" = "527: Oceania, not specified"
    "528" = "528: Polynesia, not specified"
    "529" = "529: Melanesia, not specified"
    "550" = "550: Antarctica"
    "551" = "551: Bouvet Island"
    "552" = "552: French Southern and Antarctica"
    "553" = "553: Heard and McDonald Islands"
    "554" = "554: At sea"
    "555" = "555: Abroad, not specified"
    "599" = "599: SUPPRESSED Oceania"
    "990" = "990: Unknown/Not Applicable"
    "997" = "997: Survey Exclusion/Confidentiality Suppression"
    "998" = "998: Logical Skip"
    "999" = "999: Missing"
   ;

  VALUE $MAJORN
    "1" = "1: Computer and mathematical sciences"
    "2" = "2: Biological, agricultural and environmental life sciences"
    "3" = "3: Physical and related sciences"
    "4" = "4: Social and related sciences"
    "5" = "5: Engineering"
    "6" = "6: S and E-Related Fields"
    "7" = "7: Non-S and E Fields"
    "8" = "8: Logical Skip"
    "9" = "9: Other categories"
   ;

  VALUE $MAJOCCN
    "1" = "1: Computer and mathematical scientists"
    "2" = "2: Biological, agricultural and other life scientists"
    "3" = "3: Physical and related scientists"
    "4" = "4: Social and related scientists"
    "5" = "5: Engineers"
    "6" = "6: S and E related occupations"
    "7" = "7: Non-S and E Occupations"
    "8" = "8: Logical Skip"
    "9" = "9: Other"
   ;

  VALUE $MAR2STA
    "1" = "1: Married"
    "2" = "2: Living in a marriage-like relationship"
    "3" = "3: Widowed"
    "4" = "4: Separated"
    "5" = "5: Divorced"
    "6" = "6: Never married"
    "L" = "L: Logical Skip"
    "M" = "M: Missing"
    "X" = "X: Survey Exclusion/Confidentiality Suppression"
   ;

  VALUE $MRKALL
    "L" = "L: Logical Skip"
    "M" = "M: Missing"
    "N" = "N: No (Left box blank)"
    "X" = "X: Survey Exclusion/Confidentiality Suppression"
    "Y" = "Y: Yes (Marked box)"
   ;

  VALUE $MINORN
    "11" = "11: Computer and information sciences"
    "12" = "12: Mathematics and statistics"
    "21" = "21: Agricultural and food sciences"
    "22" = "22: Biological sciences"
    "23" = "23: Environmental life sciences"
    "31" = "31: Chemistry, except biochemistry"
    "32" = "32: Earth, atmospheric and ocean sciences"
    "33" = "33: Physics and astronomy"
    "34" = "34: Other physical sciences"
    "39" = "39: SUPPRESSED - Physical and related sciences major group"
    "41" = "41: Economics"
    "42" = "42: Political and related sciences"
    "43" = "43: Psychology"
    "44" = "44: Sociology and anthropology"
    "45" = "45: Other social sciences"
    "48" = "48: SUPPRESSED Social and Related Sci Major Group"
    "51" = "51: Aerospace, aeronautical and astronautical engineering"
    "52" = "52: Chemical engineering"
    "53" = "53: Civil and architectural engineering"
    "54" = "54: Electrical and computer engineering"
    "55" = "55: Industrial engineering"
    "56" = "56: Mechanical engineering"
    "57" = "57: Other engineering"
    "59" = "59: SUPPRESSED - All Science and Engineering Major Groups"
    "61" = "61: Health"
    "62" = "62: Science and Mathematics Teacher Education"
    "63" = "63: Technology and Technical Fields"
    "64" = "64: Other S and E related fields"
    "71" = "71: Management and administration fields"
    "72" = "72: Education, except science and math teacher education"
    "73" = "73: Social service and related fields"
    "74" = "74: Sales and marketing fields"
    "75" = "75: Art and Humanities Fields"
    "76" = "76: Other Non-S and E fields"
    "97" = "97: Survey Exclusion/Confidentiality Suppression"
    "98" = "98: Logical Skip"
    "99" = "99: Other categories"
   ;

  VALUE $MINGRPN
    "11" = "11: Computer and information scientists"
    "12" = "12: Mathematical scientists"
    "18" = "18: Postsecondary teachers - computer and math sciences"
    "21" = "21: Agricultural and food scientists"
    "22" = "22: Biological and medical scientists"
    "23" = "23: Environmental life scientists"
    "28" = "28: Postsecondary teachers - life and related sciences"
    "31" = "31: Chemists, except biochemists"
    "32" = "32: Earth scientists, geologists and oceanographers"
    "33" = "33: Physicists and astronomers"
    "34" = "34: Other physical and related scientists"
    "38" = "38: Postsecondary teachers - physical and related sciences"
    "41" = "41: Economists"
    "42" = "42: Political scientists"
    "43" = "43: Psychologists"
    "44" = "44: Sociologists and anthropologists"
    "45" = "45: Other social and related scientists"
    "48" = "48: Postsecondary teachers - social and related sciences"
    "51" = "51: Aerospace, aeronautical or astronautical engineers"
    "52" = "52: Chemical engineers"
    "53" = "53: Civil, architectural or sanitary engineers"
    "54" = "54: Electrical or computer hardware engineers"
    "55" = "55: Industrial engineers"
    "56" = "56: Mechanical engineers"
    "57" = "57: Other engineers"
    "58" = "58: Postsecondary teachers - engineering"
    "61" = "61: Health-related occupations"
    "62" = "62: S and E managers"
    "63" = "63: S and E Pre-college Teachers"
    "64" = "64: S and E technicians and technologists"
    "65" = "65: Other S and E-related occupations"
    "71" = "71: Non-S and E Managers"
    "72" = "72: Management-related occupations"
    "73" = "73: Non-S and E precollege teachers"
    "74" = "74: Non-S and E postsecondary teachers"
    "75" = "75: Social services and related occupations"
    "76" = "76: Sales and marketing occupations"
    "77" = "77: Art, humanities and related occupations"
    "78" = "78: Other non-S and E occupations"
    "98" = "98: Logical Skip"
    "99" = "99: Other"
   ;

  VALUE MNTHGRP
    .              = ".: NAP"
    1              = "1: January"
    10             = "10: October"
    11             = "11: November"
    12             = "12: December"
    2              = "2: February"
    3              = "3: March"
    4              = "4: April"
    5              = "5: May"
    6              = "6: June"
    7              = "7: July"
    8              = "8: August"
    9              = "9: September"
    97             = "97: Survey Exclusion/Confidentiality Suppression"
    98             = "98: Logical Skip"
    99             = "99: Missing"
    OTHER          = "OTHER: Not valid"
   ;

  VALUE $NVRWRK
    "1" = "1: Never worked (Marked box)"
    "2" = "2: Left box blank"
    "L" = "L: Logical Skip"
    "M" = "M: Missing"
    "N" = "N: Left box blank"
    "X" = "X: Survey Exclusion/Confidentiality Suppression"
    "Y" = "Y: Never worked (Marked box)"
   ;

  VALUE $NUSCTZ
    "1" = "1: With a permanent resident Visa"
    "2" = "2: With a temporary resident Visa"
    "3" = "3: With No US Visa"
    "L" = "L: Logical Skip"
    "M" = "M: Missing"
    "X" = "X: Survey Exclusion/Confidentiality Suppression"
   ;

  VALUE $NODIP
    "1" = "1: Did not finish high school (Marked box)"
    "2" = "2: Left box blank"
    "L" = "L: Logical Skip"
    "M" = "M: Missing"
    "N" = "N: Left box blank"
    "X" = "X: Survey Exclusion/Confidentiality Suppression"
    "Y" = "Y: Did not finish high school (Marked box)"
   ;

  VALUE $NOHAND
    "1" = "1: No difficulties identified (Marked box)"
    "2" = "2: Left box blank"
    "L" = "L: Logical Skip"
    "M" = "M: Missing"
    "N" = "N: Left box blank"
    "X" = "X: Survey Exclusion/Confidentiality Suppression"
    "Y" = "Y: No difficulties identified (Marked box)"
   ;

  VALUE NUMDOL
    .              = ".: NAP"
    0 -  999996    = "0 -  999996: 0-999996"
    999997         = "999997: Survey Exclusion/Confidentiality Suppression"
    999998         = "999998: Logical Skip"
    999999         = "999999: Missing"
    LOW - <0       = "LOW - <0: Less than zero"
    OTHER          = "OTHER: Not valid"
   ;

  VALUE NUMDOLS
    .              = ".: NAP"
    0 - 9999996    = "0 - 9999996: 0-9999996"
    9999997        = "9999997: Survey Exclussion/Confidentiality"
    9999998        = "9999998: Logical Skip"
    9999999        = "9999999: Missing"
    LOW - <0       = "LOW - <0: Less than zero"
    OTHER          = "OTHER: Not valid"
   ;

  VALUE FOUR
    .              = ".: NAP"
    9997           = "9997: Survey Exclusion/Confidentiality Suppression"
    9998           = "9998: Logical Skip"
    9999           = "9999: Missing"
   ;

  VALUE TWO
    .              = ".: NAP"
    97             = "97: Survey Exclusion/Confidentiality Suppression"
    98             = "98: Logical Skip"
    99             = "99: Missing"
   ;

  VALUE WGTFMT
    .              = ".: NAP"
    0              = "0: Zero"
    1 - HIGH       = "1 - HIGH: Non-zero"
   ;

  VALUE $OCCUPNN
    "110510" = "110510: Computer & information scientists, research"
    "110520" = "110520: Computer network architect"
    "110540" = "110540: Computer support specialists"
    "110550" = "110550: Computer system analysts"
    "110560" = "110560: Database administrators"
    "110570" = "110570: Information security analysts"
    "110580" = "110580: Network and computer systems administrators"
    "110590" = "110590: Software developers - applications and systems software"
    "110600" = "110600: Web developers"
    "110610" = "110610: OTHER computer information science occupations"
    "110880" = "110880: Computer engineers - software"
    "121720" = "121720: Mathematicians"
    "121730" = "121730: Operations research analysts, including modeling"
    "121740" = "121740: Statisticians"
    "121760" = "121760: OTHER mathematical scientists"
    "182760" = "182760: Postsecondary Teachers: Computer Science"
    "182860" = "182860: Postsecondary Teachers: Mathematics and Statistics"
    "210210" = "210210: Agricultural and food scientists"
    "220220" = "220220: Biochemists and biophysicists"
    "220230" = "220230: Biological scientists (e.g., botanists, ecologists, zoologists)"
    "220250" = "220250: Medical scientists (excluding practitioners)"
    "220270" = "220270: OTHER biological and life scientists"
    "230240" = "230240: Forestry and conservation scientists"
    "282710" = "282710: Postsecondary Teachers: Agriculture"
    "282730" = "282730: Postsecondary Teachers: Biological Sciences"
    "282970" = "282970: Postsecondary Teachers: OTHER Natural Sciences"
    "311930" = "311930: Chemists, except biochemists"
    "321920" = "321920: Atmospheric and space scientists"
    "321940" = "321940: Geologists, including earth scientists"
    "321950" = "321950: Oceanographers"
    "331910" = "331910: Astronomers"
    "331960" = "331960: Physicists, except biophysicists"
    "341980" = "341980: OTHER physical scientists"
    "382750" = "382750: Postsecondary Teachers: Chemistry"
    "382770" = "382770: Postsecondary Teachers: Earth, Environmental, and Marine Science"
    "382890" = "382890: Postsecondary Teachers: Physics"
    "412320" = "412320: Economists"
    "422350" = "422350: Political scientists"
    "432360" = "432360: Psychologists, including clinical"
    "442310" = "442310: Anthropologists"
    "442370" = "442370: Sociologists"
    "452380" = "452380: OTHER social scientists"
    "482780" = "482780: Postsecondary Teachers: Economics"
    "482900" = "482900: Postsecondary Teachers: Political Science"
    "482910" = "482910: Postsecondary Teachers: Psychology"
    "482930" = "482930: Postsecondary Teachers: Sociology"
    "482980" = "482980: Postsecondary Teachers: OTHER Social Sciences"
    "510820" = "510820: Aeronautical/aerospace/astronautical engineers"
    "520850" = "520850: Chemical engineers"
    "530860" = "530860: Civil, including architectural/sanitary engineers"
    "540870" = "540870: Computer engineer - hardware"
    "540890" = "540890: Electrical and electronics engineers"
    "550910" = "550910: Industrial engineers"
    "560940" = "560940: Mechanical engineers"
    "570830" = "570830: Agricultural engineers"
    "570840" = "570840: Bioengineers or biomedical engineers"
    "570900" = "570900: Environmental engineers"
    "570920" = "570920: Marine engineers and naval architects"
    "570930" = "570930: Materials and metallurgical engineers"
    "570950" = "570950: Mining and geological engineers"
    "570960" = "570960: Nuclear engineers"
    "570970" = "570970: Petroleum engineers"
    "570980" = "570980: Sales engineers"
    "570990" = "570990: OTHER engineers"
    "582800" = "582800: Postsecondary Teachers: Engineering"
    "611110" = "611110: Diagnosing/treating practitioners (dent,optom,physicians,psych,pod,surgn"
    "611120" = "611120: RNs, pharmacists, dieticians, therapists, physician asst, nurse practict"
    "611130" = "611130: Health technologists and technicians (dent hyg,hlth rcrd tech,LPN,lab/ra"
    "611140" = "611140: OTHER health occupations"
    "612870" = "612870: Postsecondary Teachers: Health and Related Sciences"
    "621420" = "621420: Computer and information systems managers"
    "621430" = "621430: Engineering managers"
    "621440" = "621440: Medical and health services managers"
    "621450" = "621450: Natural sciences managers"
    "632530" = "632530: Teachers: Secondary - computer, math or sciences"
    "632540" = "632540: Teachers: Secondary - social sciences"
    "640260" = "640260: Technologists and technicians in the biological/life sciences"
    "640530" = "640530: Computer programmers (business, scientific, process control)"
    "641000" = "641000: Electrical, electronic, industrial, and mechanical technicians"
    "641010" = "641010: Drafting occupations, including computer drafting"
    "641020" = "641020: Surveying and mapping technicians"
    "641030" = "641030: OTHER engineering technologists and technicians"
    "641040" = "641040: Surveyors, cartographers, photogrammetrists"
    "641750" = "641750: Technologists and technicians in the mathematical sciences"
    "641970" = "641970: Technologists and technicians in the physical sciences"
    "650810" = "650810: Architects"
    "651710" = "651710: Actuaries"
    "711410" = "711410: Top-level managers, execs, admins (CEO/COO/CFO, pres, dist/gen mngr,prov"
    "711460" = "711460: Education administrators (e.g. registrar, dean, principal)"
    "711470" = "711470: OTHER mid-level managers"
    "721510" = "721510: Accountants, auditors, and other financial specialists"
    "721520" = "721520: Personnel, training, and labor relations specialists"
    "721530" = "721530: OTHER management related occupations"
    "732510" = "732510: Teachers: Pre-kindergarten and kindergarten"
    "732520" = "732520: Teachers: Elementary"
    "732550" = "732550: Teachers: Secondary - other subjects"
    "732560" = "732560: Teachers: Special education - primary and secondary"
    "732570" = "732570: Teachers: OTHER precollegiate area"
    "742720" = "742720: Postsecondary Teachers: Art, Drama, and Music"
    "742740" = "742740: Postsecondary Teachers: Business Commerce and Marketing"
    "742790" = "742790: Postsecondary Teachers: Education"
    "742810" = "742810: Postsecondary Teachers: English"
    "742820" = "742820: Postsecondary Teachers: Foreign Language"
    "742830" = "742830: Postsecondary Teachers: History"
    "742880" = "742880: Post-sec teachers - physical education"
    "742990" = "742990: Postsecondary Teachers: OTHER Postsecondary fields"
    "750400" = "750400: Clergy and other religious workers"
    "750700" = "750700: Counselors (Educational, vocational,mental health, and substance abuse)"
    "752400" = "752400: Social Workers"
    "762000" = "762000: Insurance, securities, real estate and business services"
    "762010" = "762010: Sales- Commodities except retail (industrial/med/dental machine,equip,su"
    "762020" = "762020: Sales- retail (e.g., furnishings, clothing, motor vehicles, cosmetics)"
    "762030" = "762030: OTHER marketing and sales occupations"
    "770100" = "770100: Writers, editors, PR specialists, artists, entertaininers, broadcasters"
    "772330" = "772330: Historians"
    "780310" = "780310: Accounting clerks and bookkeepers"
    "780320" = "780320: Secretaries, receptionists, typists"
    "780330" = "780330: OTHER administrative (e.g. record clerks, telephone operators)"
    "781100" = "781100: Farmers, Foresters and Fishermen"
    "781200" = "781200: Lawyers, judges"
    "781300" = "781300: Librarians, archivists, curators"
    "782210" = "782210: Food preparation and service (e.g., cookes, waitresses, bartenders)"
    "782220" = "782220: Protective services (e.g., fire fighters, police, guards, wardens, park"
    "782230" = "782230: OTHER service occupations, except health (probation officer,human servic"
    "783000" = "783000: OTHER teachers and instructors (private tutors, dance, flying, martial a"
    "784010" = "784010: Construction and extraction occupations"
    "784020" = "784020: Installation, maintenance, and repair occupations"
    "784030" = "784030: Precision/production occupations (metal/wood work,butchers,baker,assmblr"
    "784050" = "784050: Transportation and material moving occupations"
    "785000" = "785000: OTHER OCCUPATIONS"
    "999979" = "999979: Survey Exclusion"
    "999989" = "999989: Logical Skip"
    "999999" = "999999: Unknown/Missing"
   ;

  VALUE $OUTFLD
    "0" = "0: No second most important reason"
    "1" = "1: Pay, promotion opportunities"
    "2" = "2: Working conditions (hours, equip., working envir.)"
    "3" = "3: Job location"
    "4" = "4: Change in career or professional interests"
    "5" = "5: Family-related reasons"
    "6" = "6: Job in highest degree field not available"
    "7" = "7: Other reason for not working"
    "A" = "A: Pay, promotion opportunities"
    "B" = "B: Working conditions (hours,  equip.,  working envir.)"
    "C" = "C: Job location"
    "D" = "D: Change in career or professional interests"
    "E" = "E: Family-related reasons"
    "F" = "F: Job in doctoral degree field not available"
    "G" = "G: Other reason for not working"
    "L" = "L: Logical Skip"
    "M" = "M: Missing"
    "X" = "X: Survey Exclusion/Confidentiality Suppression"
   ;

  VALUE $PUBPRIV
    "1" = "1: Publicly controlled"
    "2" = "2: Privately controlled"
    "L" = "L: Logical Skip"
    "M" = "M: Missing"
    "X" = "X: Survey Exclusion/Confidentiality Suppression"
   ;

  VALUE $RACEM
    "1" = "1: Asian ONLY"
    "2" = "2: American Indian/Alaska Native ONLY"
    "3" = "3: Black ONLY"
    "4" = "4: White ONLY"
    "5" = "5: Native Hawaiian/Other Pacific Islander ONLY"
    "6" = "6: Multiple Race"
    "L" = "L: Logical Skip"
    "M" = "M: Missing"
    "X" = "X: Survey Exclusion/Confidentiality Suppression"
   ;

  VALUE $RSNUS
    "1" = "1: Family-related reasons"
    "2" = "2: Educational opportunities"
    "3" = "3: Job or economic opportunities"
    "4" = "4: Scientific or professional infrastructure"
    "5" = "5: Other"
    "L" = "L: Logical Skip"
    "M" = "M: Missing"
    "X" = "X: Survey Exclusion/Confidentiality Suppression"
   ;

  VALUE $RSNUSR
    "0" = "0: No second reason"
    "1" = "1: Family-related reasons"
    "2" = "2: Educational opportunities"
    "3" = "3: Job or economic opportunities"
    "4" = "4: Scientific or professional infrastructure"
    "5" = "5: Other"
    "L" = "L: Logical Skip"
    "M" = "M: Missing"
    "X" = "X: Survey Exclusion/Confidentiality Suppression"
   ;

  VALUE $REFID
    "L" = "L: Logical Skip"
    "M" = "M: Missing"
    OTHER          = "OTHER: Valid"
    "X" = "X: Survey Exclusion/Confidentiality Suppression"
   ;

  VALUE $REGION
    "00" = "00: Suppressed"
    "01" = "01: New England"
    "02" = "02: Middle Atlantic"
    "03" = "03: East North Central"
    "04" = "04: West North Central"
    "05" = "05: South Atlantic"
    "06" = "06: East South Central"
    "07" = "07: West South Central"
    "08" = "08: Mountain"
    "09" = "09: Pacific and US Territories"
    "10" = "10: Europe"
    "20" = "20: Asia"
    "30" = "30: North America"
    "31" = "31: Central America"
    "33" = "33: Caribbean"
    "37" = "37: South America"
    "40" = "40: Africa"
    "50" = "50: Oceania"
    "55" = "55: Abroad, Not Specified"
    "60" = "60: Non-U.S."
    "99" = "99: Unknown/Not Applicable"
    "L" = "L: Logical Skip"
    "M" = "M: Missing"
    "X" = "X: Survey Exclusion/Confidentiality Suppression"
    "XX" = "XX: Survey Exclusion/Confidentiality Suppression"
   ;

  VALUE $RELATED
    "1" = "1: Closely related"
    "2" = "2: Somewhat related"
    "3" = "3: Not related"
    "L" = "L: Logical Skip"
    "M" = "M: Missing"
    "X" = "X: Survey Exclusion/Confidentiality Suppression"
   ;

  VALUE $RESDNT
    "1" = "1: Permanent U.S. Resident Visa"
    "2" = "2: Temporary Resident Visa or temporary work"
    "3" = "3: Temporary Resident Visa for study or training"
    "4" = "4: Temporary Resident as dependent"
    "5" = "5: Other temporary Visa"
    "L" = "L: Logical Skip"
    "M" = "M: Missing"
    "X" = "X: Survey Exclusion/Confidentiality Suppression"
   ;

  VALUE SALARP
    150000         = "150000: 150,000 or more"
    4999           = "4999: 1-4999"
    5000 - 149999  = "5000 - 149999: 5000-149,999"
    999997         = "999997: Survey Exclusion/Confidentiality Suppression"
    999998         = "999998: Logical Skip"
    999999         = "999999: Missing"
   ;

  VALUE $SAMEDIF
    "1" = "1: Same employer AND same job"
    "2" = "2: Same employer BUT different job"
    "3" = "3: Different employer BUT same job"
    "4" = "4: Different employer AND different job"
    "L" = "L: Logical Skip"
    "M" = "M: Missing"
    "X" = "X: Survey Exclusion/Confidentiality Suppression"
   ;

  VALUE $SATIS
    "1" = "1: Very satisfied"
    "2" = "2: Somewhat satisfied"
    "3" = "3: Somewhat dissatisfied"
    "4" = "4: Very dissatisfied"
    "L" = "L: Logical Skip"
    "M" = "M: Missing"
    "X" = "X: Survey Exclusion/Confidentiality Suppression"
   ;

  VALUE $SNCEBIR
    "1" = "1: Experienced difficulties since birth (Marked box)"
    "2" = "2: Left box blank"
    "L" = "L: Logical Skip"
    "M" = "M: Missing"
    "N" = "N: Left box blank"
    "X" = "X: Survey Exclusion/Confidentiality Suppression"
    "Y" = "Y: Experienced difficulties since birth (Marked box)"
   ;

  VALUE $SPWORK
    "1" = "1: Yes, full-time"
    "2" = "2: Yes, part-time"
    "3" = "3: No"
    "9" = "9: Unknown/Not Reported"
    "L" = "L: Logical Skip"
    "M" = "M: Missing"
    "X" = "X: Survey Exclusion/Confidentiality Suppression"
   ;

  VALUE SDIR
    0 - 9996       = "0 - 9996: 0-9996"
    9997           = "9997: Survey Exclusion/Confidentiality Suppression"
    9998           = "9998: Logical Skip"
    9999           = "9999: Missing"
    OTHER          = "OTHER: Not valid"
   ;

  VALUE SIDIR
    0 - 99996      = "0 - 99996: 0-99996"
    99997          = "99997: Survey Exclusion/Confidentiality Suppression"
    99998          = "99998: Logical Skip"
    99999          = "99999: Missing"
    OTHER          = "OTHER: Not valid"
   ;

  VALUE $COHORT
    "1" = "1: NSCG - 1990 Decennial"
    "2" = "2: SDR"
    "3" = "3: 1993 NSRCG"
    "4" = "4: 1995 NSRCG"
    "5" = "5: NSCG - 2000 Decennial"
    "6" = "6: 1997 NSRCG"
    "7" = "7: 1999 NSRCG"
    "8" = "8: 2001 NSRCG"
    "9" = "9: 2003 NSRCG"
    "A" = "A: 2006 NSRCG"
    "B" = "B: 2008 NSRCG"
    "C" = "C: 2010 NSRCG"
    "D" = "D: NSCG - 2009 ACS"
    "E" = "E: NSCG - 2011 ACS"
    "F" = "F: NSCG - 2012 ACS"
    "I" = "I: International SDR"
   ;

  VALUE $SURID
    "1" = "1: NSCG"
    "2" = "2: SDR"
    "3" = "3: NSRCG"
    "4" = "4: ISDR"
   ;

  VALUE $MODE
    "1" = "1: Mail"
    "2" = "2: CATI"
    "3" = "3: CAPI"
    "4" = "4: World Wide Web"
    "5" = "5: Telephone interview using web instrument"
    "6" = "6: Telephone interview using paper questionnaire"
    "7" = "7: Survey Exclusion/Confidentiality Suppression"
    "9" = "9: Missing"
   ;

  VALUE THREEYR
    1929           = "1929: 1929 to 1931"
    1932           = "1932: 1932 to 1934"
    1935           = "1935: 1935 to 1937"
    1938           = "1938: 1938 to 1940"
    1941           = "1941: 1941 to 1943"
    1944           = "1944: 1944 to 1946"
    1947           = "1947: 1947 to 1949"
    1950           = "1950: 1950 to 1952"
    1953           = "1953: 1953 to 1955"
    1956           = "1956: 1956 to 1958"
    1959           = "1959: 1959 to 1961"
    1962           = "1962: 1962 to 1964"
    1965           = "1965: 1965 to 1967"
    1968           = "1968: 1968 to 1970"
    1971           = "1971: 1971 to 1973"
    1974           = "1974: 1974 to 1976"
    1977           = "1977: 1977 to 1979"
    1980           = "1980: 1980 to 1982"
    1983           = "1983: 1983 to 1985"
    1986           = "1986: 1986 to 1988"
    1989           = "1989: 1989 to 1991"
    1992           = "1992: 1992 to 1994"
    1995           = "1995: 1995 to 1997"
    1998           = "1998: 1998 to 2000"
    2001           = "2001: 2001 to 2003"
    2004           = "2004: 2004 to 2006"
    2007           = "2007: 2007 to 2009"
    2010           = "2010: 2010 or later"
    9997           = "9997: Survey Exclusion/Confidentiality Suppression"
    9998           = "9998: Logical Skip"
    9999           = "9999: Missing"
   ;

  VALUE $TRNREAN
    "1" = "1: To improve skills or knowledge in your current occupational field"
    "2" = "2: To increase opportunities for promo/advance in current occupational field"
    "3" = "3: For licensure/certification in your current occupational field"
    "4" = "4: To facilitate a change to a different occupational field"
    "5" = "5: Required or expected by employer"
    "6" = "6: For leisure or personal interest"
    "7" = "7: other reason for training"
    "L" = "L: Logical Skip"
    "M" = "M: Missing"
    "X" = "X: Survey Exclusion/Confidentiality Suppression"
   ;

  VALUE $USCTZ
    "1" = "1: Born in US or US territories"
    "2" = "2: Born aboard of American parents"
    "3" = "3: By naturalization"
    "L" = "L: Logical Skip"
    "M" = "M: Missing"
    "X" = "X: Survey Exclusion/Confidentiality Suppression"
   ;

  VALUE $USNONUS
    "L" = "L: Logical Skip"
    "M" = "M: Missing"
    "N" = "N: Non-U.S."
    "X" = "X: Survey Exclusion/Confidentiality Suppression"
    "Y" = "Y: U.S."
   ;

  VALUE $VISA
    "1" = "1: For temporary work"
    "2" = "2: For study or training"
    "3" = "3: As dependent"
    "4" = "4: Other reason"
    "L" = "L: Logical Skip"
    "M" = "M: Missing"
    "X" = "X: Survey Exclusion/Confidentiality Suppression"
   ;

  VALUE $WEEKSN
    "1" = "1: Work 52 weeks per year"
    "2" = "2: Less than 52 weeks per year"
    "L" = "L: Logical Skip"
    "M" = "M: Missing"
    "X" = "X: Survey Exclusion/Confidentiality Suppression"
   ;

  VALUE $WRK2ACT
    "00" = "00: No Secondary Activity"
    "01" = "01: Accounting, finance, contracts"
    "02" = "02: Basic res.-study to gain sci. knwldg prima. for its own sake"
    "03" = "03: Apld. res.-study to gain sci. knwldg to meet recognized need"
    "04" = "04: Dev.-knowledge from res. for the prod. of materials, devices"
    "05" = "05: Design of equipment, processes, structures, models"
    "06" = "06: Computer programming, systems or applications development"
    "07" = "07: Employee relations- inc. recruiting, personnel dev, training"
    "08" = "08: Managing or supervising people or projects"
    "09" = "09: Production, operations, maintenance (e.g. truck driver)"
    "10" = "10: Prof. services (healthcare, fin. serv., legal serv.,etc.)"
    "11" = "11: Sales, purchasing, marketing"
    "12" = "12: Quality or productivity management"
    "13" = "13: Teaching"
    "14" = "14: Other work activity"
    "L" = "L: Logical Skip"
    "LL" = "LL: Logical Skip"
    "M" = "M: Missing"
    "MM" = "MM: Missing"
    "X" = "X: Survey Exclusion/Confidentiality Suppression"
    "XX" = "XX: Survey Exclusion/Confidentiality Suppression"
   ;

  VALUE $WRKSUM
    "1" = "1: Research and Development"
    "2" = "2: Teaching"
    "3" = "3: Management and Administration"
    "4" = "4: Computer Applications"
    "5" = "5: Other"
    "6" = "6: No Secondary Activity"
    "L" = "L: Logical Skip"
    "M" = "M: Missing"
    "X" = "X: Survey Exclusion/Confidentiality Suppression"
   ;

  VALUE $YESNO
    "3" = "3: No"
    "L" = "L: Logical Skip"
    "M" = "M: Missing"
    "N" = "N: No"
    "X" = "X: Survey Exclusion/Confidentiality Suppression"
    "Y" = "Y: Yes"
   ;

run;

/* Extract variables of interest and recode selected variables */

data epcg10 (keep = REFID wtsurvy age racethm ctzusin dgrdg salary lnsalary gender lfstat n2ocprmg scieng nmrmemg deg_scieng nwill);

   set ae.epcg10;
   if n2ocprmg in (1,2,3,4,5,6) then scieng = 1;
   else if n2ocprmg in (7) then scieng = 0;
   if nmrmemg in (1,2,3,4,5,6) then deg_scieng = 1;
   else if nmrmemg in (7) then deg_scieng = 0;
   if salary > 999996 then salary = .;
   lnsalary = log(salary + 1);
   if nwill = "L" then nwill = "N";

 FORMAT ACADV      $YESNO.;
 FORMAT ACCAR      $YESNO.;
 FORMAT ACCCEP     $YESNO.;
 FORMAT ACCHG      $YESNO.;
 FORMAT ACDRG      $DEGREE.;
 FORMAT ACEM       $YESNO.;
 FORMAT ACFPT      $FULPTSN.;
 FORMAT ACGRD      $YESNO.;
 FORMAT ACINT      $YESNO.;
 FORMAT ACLIC      $YESNO.;
 FORMAT ACOT       $YESNO.;
 FORMAT ACSIN      $YESNO.;
 FORMAT ACSKL      $YESNO.;
 FORMAT ACTCAP     $YESNO.;
 FORMAT ACTDED     $YESNO.;
 FORMAT ACTMGT     $YESNO.;
 FORMAT ACTRD      $YESNO.;
 FORMAT ACTRDT     $YESNO.;
 FORMAT ACTRES     $YESNO.;
 FORMAT ACTTCH     $YESNO.;
 FORMAT AGE        TWO.;
 FORMAT AGEGR      AGEGRP.;
 FORMAT ASDGRI     $YESNO.;
 FORMAT ASIAN      $MRKALL.;
 FORMAT BAACYR     FOUR.;
 FORMAT BAAYR3     THREEYR.;
 FORMAT BAAYR5     FIVEYR.;
 FORMAT BACARN     $CARNEG.;
 FORMAT BACRN05C   $CARN05C.;
 FORMAT BADGRUS    $USNONUS.;
 FORMAT BAINCD     $INSTCD.;
 FORMAT BAIND      $BAIND.;
 FORMAT BAMN       MNTHGRP.;
 FORMAT BAPBP05C   $PUBPRIV.;
 FORMAT BAPBPR     $PUBPRIV.;
 FORMAT BARGN      $REGION.;
 FORMAT BAST       $LOCAT.;
 FORMAT BAYR       FOUR.;
 FORMAT BLACK      $MRKALL.;
 FORMAT BSDGN      TWO.;
 FORMAT BSDGRI     $YESNO.;
 FORMAT BTHRGN     $REGION.;
 FORMAT BTHST      $LOCAT.;
 FORMAT BTHUS      $USNONUS.;
 FORMAT CARN05C    $CARN05C.;
 FORMAT CARNEG     $CARNEG.;
 FORMAT CCCARN     $CARNEG.;
 FORMAT CCCRN05C   $CARN05C.;
 FORMAT CCINCD     $INSTCD.;
 FORMAT CCPB05C    $PUBPRIV.;
 FORMAT CCPBPR     $PUBPRIV.;
 FORMAT CCST       $LOCAT.;
 FORMAT CH1218     TWO.;
 FORMAT CH1218IN   $YESNO.;
 FORMAT CH19       TWO.;
 FORMAT CH19IN     $YESNO.;
 FORMAT CH25       TWO.;
 FORMAT CH25IN     $YESNO.;
 FORMAT CH6        TWO.;
 FORMAT CH611      TWO.;
 FORMAT CH611IN    $YESNO.;
 FORMAT CH6IN      $YESNO.;
 FORMAT CHCHG      $YESNO.;
 FORMAT CHCON      $YESNO.;
 FORMAT CHFAM      $YESNO.;
 FORMAT CHLAY      $YESNO.;
 FORMAT CHLOC      $YESNO.;
 FORMAT CHLVIN     $YESNO.;
 FORMAT CHOT       $YESNO.;
 FORMAT CHPAY      $YESNO.;
 FORMAT CHRET      $YESNO.;
 FORMAT CHSCH      $YESNO.;
 FORMAT CHU2       TWO.;
 FORMAT CHU2IN     $YESNO.;
 FORMAT CHUN12     $YESNO.;
 FORMAT CMEDU      $YESNO.;
 FORMAT CMFAM      $YESNO.;
 FORMAT CMFLD      $YESNO.;
 FORMAT CMOPP      $YESNO.;
 FORMAT CMOT       $YESNO.;
 FORMAT CMPRI      $RSNUS.;
 FORMAT CMSEC      $RSNUSR.;
 FORMAT COHORT     $COHORT.;
 FORMAT COMCOLI    $YESNO.;
 FORMAT CTZDUAL    $YESNO.;
 FORMAT CTZFOR     $NUSCTZ.;
 FORMAT CTZN       $CITIZCD.;
 FORMAT CTZUS      $USCTZ.;
 FORMAT CTZUSIN    $YESNO.;
 FORMAT D23YR      THREEYR.;
 FORMAT D25YR      FIVEYR.;
 FORMAT D2ADV      $YESNO.;
 FORMAT D2AYR      FOUR.;
 FORMAT D2CAR      $YESNO.;
 FORMAT D2CARN     $CARNEG.;
 FORMAT D2CHG      $YESNO.;
 FORMAT D2CRN05C   $CARN05C.;
 FORMAT D2DG       $DEGREE.;
 FORMAT D2DGRUS    $USNONUS.;
 FORMAT D2EM       $YESNO.;
 FORMAT D2GRD      $YESNO.;
 FORMAT D2INCD     $INSTCD.;
 FORMAT D2INT      $YESNO.;
 FORMAT D2LIC      $YESNO.;
 FORMAT D2MN       MNTHGRP.;
 FORMAT D2OT       $YESNO.;
 FORMAT D2PBP05C   $PUBPRIV.;
 FORMAT D2PBPR     $PUBPRIV.;
 FORMAT D2RGN      $REGION.;
 FORMAT D2SKL      $YESNO.;
 FORMAT D2ST       $LOCAT.;
 FORMAT D2YR       FOUR.;
 FORMAT D33YR      THREEYR.;
 FORMAT D35YR      FIVEYR.;
 FORMAT D3ADV      $YESNO.;
 FORMAT D3AYR      FOUR.;
 FORMAT D3CAR      $YESNO.;
 FORMAT D3CARN     $CARNEG.;
 FORMAT D3CHG      $YESNO.;
 FORMAT D3CRN05C   $CARN05C.;
 FORMAT D3DG       $DEGREE.;
 FORMAT D3DGRUS    $USNONUS.;
 FORMAT D3EM       $YESNO.;
 FORMAT D3GRD      $YESNO.;
 FORMAT D3INCD     $INSTCD.;
 FORMAT D3INT      $YESNO.;
 FORMAT D3LIC      $YESNO.;
 FORMAT D3MN       MNTHGRP.;
 FORMAT D3OT       $YESNO.;
 FORMAT D3PBP05C   $PUBPRIV.;
 FORMAT D3PBPR     $PUBPRIV.;
 FORMAT D3RGN      $REGION.;
 FORMAT D3SKL      $YESNO.;
 FORMAT D3ST       $LOCAT.;
 FORMAT D3YR       FOUR.;
 FORMAT D43YR      THREEYR.;
 FORMAT D45YR      FIVEYR.;
 FORMAT D4ADV      $YESNO.;
 FORMAT D4AYR      FOUR.;
 FORMAT D4CAR      $YESNO.;
 FORMAT D4CARN     $CARNEG.;
 FORMAT D4CHG      $YESNO.;
 FORMAT D4CRN05C   $CARN05C.;
 FORMAT D4DG       $DEGREE.;
 FORMAT D4DGRUS    $USNONUS.;
 FORMAT D4EM       $YESNO.;
 FORMAT D4GRD      $YESNO.;
 FORMAT D4INCD     $INSTCD.;
 FORMAT D4INT      $YESNO.;
 FORMAT D4LIC      $YESNO.;
 FORMAT D4MN       MNTHGRP.;
 FORMAT D4OT       $YESNO.;
 FORMAT D4PBP05C   $PUBPRIV.;
 FORMAT D4PBPR     $PUBPRIV.;
 FORMAT D4RGN      $REGION.;
 FORMAT D4SKL      $YESNO.;
 FORMAT D4ST       $LOCAT.;
 FORMAT D4YR       FOUR.;
 FORMAT D53YR      THREEYR.;
 FORMAT D55YR      FIVEYR.;
 FORMAT D5ADV      $YESNO.;
 FORMAT D5AYR      FOUR.;
 FORMAT D5CAR      $YESNO.;
 FORMAT D5CARN     $CARNEG.;
 FORMAT D5CHG      $YESNO.;
 FORMAT D5CRN05C   $CARN05C.;
 FORMAT D5DG       $DEGREE.;
 FORMAT D5DGRUS    $USNONUS.;
 FORMAT D5EM       $YESNO.;
 FORMAT D5GRD      $YESNO.;
 FORMAT D5INCD     $INSTCD.;
 FORMAT D5INT      $YESNO.;
 FORMAT D5LIC      $YESNO.;
 FORMAT D5MN       MNTHGRP.;
 FORMAT D5OT       $YESNO.;
 FORMAT D5PBP05C   $PUBPRIV.;
 FORMAT D5PBPR     $PUBPRIV.;
 FORMAT D5RGN      $REGION.;
 FORMAT D5SKL      $YESNO.;
 FORMAT D5ST       $LOCAT.;
 FORMAT D5YR       FOUR.;
 FORMAT DGRDG      $DEGREE.;
 FORMAT DGRYR      FOUR.;
 FORMAT DIFAGE     TWO.;
 FORMAT DIFAGEGR   AGEGRP.;
 FORMAT DIFBIR     $SNCEBIR.;
 FORMAT DIFCOGN    $HANDCP.;
 FORMAT DIFHEAR    $HANDCP.;
 FORMAT DIFLIFT    $HANDCP.;
 FORMAT DIFNO      $NOHAND.;
 FORMAT DIFSEE     $HANDCP.;
 FORMAT DIFWALK    $HANDCP.;
 FORMAT EARN       NUMDOLS.;
 FORMAT EDDAD      $EDULVL.;
 FORMAT EDMOM      $EDULVL.;
 FORMAT EDTP       $ED3INST.;
 FORMAT EMED       $YESNO.;
 FORMAT EMRG       $REGION.;
 FORMAT EMSECDT    $EMSECD.;
 FORMAT EMSECSM    $EMSECS.;
 FORMAT EMSIZE     $EMP2SIZ.;
 FORMAT EMSMI      $SAMEDIF.;
 FORMAT EMST       $LOCAT.;
 FORMAT EMTP       $EMPTYC.;
 FORMAT EMUS       $USNONUS.;
 FORMAT FACADV     $IMPT.;
 FORMAT FACBEN     $IMPT.;
 FORMAT FACCHAL    $IMPT.;
 FORMAT FACIND     $IMPT.;
 FORMAT FACLOC     $IMPT.;
 FORMAT FACRESP    $IMPT.;
 FORMAT FACSAL     $IMPT.;
 FORMAT FACSEC     $IMPT.;
 FORMAT FACSOC     $IMPT.;
 FORMAT FNCCD      $LOCAT.;
 FORMAT FNCRGN     $REGION.;
 FORMAT FNINUS     $YESNO.;
 FORMAT FNUSYR6    FOUR.;
 FORMAT FNVSATP    $RESDNT.;
 FORMAT FSDED      $MRKALL.;
 FORMAT FSDK       $MRKALL.;
 FORMAT FSDOD      $MRKALL.;
 FORMAT FSDOE      $MRKALL.;
 FORMAT FSHHS      $MRKALL.;
 FORMAT FSNIH      $MRKALL.;
 FORMAT FSNSF      $MRKALL.;
 FORMAT FSOT       $MRKALL.;
 FORMAT FTPRET     $YESNO.;
 FORMAT FTPRTYR    FOUR.;
 FORMAT GENDER     $GENDER.;
 FORMAT GOVSUP     $YESNO.;
 FORMAT HCAPIN     $YESNO.;
 FORMAT HDACY3     THREEYR.;
 FORMAT HDACYR     FOUR.;
 FORMAT HDADV      $YESNO.;
 FORMAT HDAY5      FIVEYR.;
 FORMAT HDCAR      $YESNO.;
 FORMAT HDCARN     $CARNEG.;
 FORMAT HDCHG      $YESNO.;
 FORMAT HDCRN05C   $CARN05C.;
 FORMAT HDDGRUS    $USNONUS.;
 FORMAT HDEM       $YESNO.;
 FORMAT HDGRD      $YESNO.;
 FORMAT HDINCD     $INSTCD.;
 FORMAT HDINT      $YESNO.;
 FORMAT HDLIC      $YESNO.;
 FORMAT HDMN       MNTHGRP.;
 FORMAT HDOT       $YESNO.;
 FORMAT HDPBP05C   $PUBPRIV.;
 FORMAT HDPBPR     $PUBPRIV.;
 FORMAT HDRGN      $REGION.;
 FORMAT HDSKL      $YESNO.;
 FORMAT HDST       $LOCAT.;
 FORMAT HISPANIC   $YESNO.;
 FORMAT HISPCAT    $HISPAN.;
 FORMAT HRSWK      TWO.;
 FORMAT HSNOI      $NODIP.;
 FORMAT HSST       $LOCAT.;
 FORMAT HSYR       FOUR.;
 FORMAT INSTCOD    $INSTCD.;
 FORMAT JOBINS     $YESNO.;
 FORMAT JOBPENS    $YESNO.;
 FORMAT JOBPROFT   $YESNO.;
 FORMAT JOBSATIS   $SATIS.;
 FORMAT JOBVAC     $YESNO.;
 FORMAT LFSTAT     $LFSTAT.;
 FORMAT LOOKWK     $YESNO.;
 FORMAT LWMN       MNTHGRP.;
 FORMAT LWNVR      $NVRWRK.;
 FORMAT LWYR       FOUR.;
 FORMAT MARIND     $YESNO.;
 FORMAT MARSTA     $MAR2STA.;
 FORMAT MGRNAT     $YESNO.;
 FORMAT MGROTH     $YESNO.;
 FORMAT MGRSOC     $YESNO.;
 FORMAT MINRTY     $YESNO.;
 FORMAT MR3YR      THREEYR.;
 FORMAT MR5YR      FIVEYR.;
 FORMAT MRADV      $YESNO.;
 FORMAT MRCAR      $YESNO.;
 FORMAT MRCARN     $CARNEG.;
 FORMAT MRCHG      $YESNO.;
 FORMAT MRCRN05C   $CARN05C.;
 FORMAT MRDACYR    FOUR.;
 FORMAT MRDG       $DEGREE.;
 FORMAT MRDGRUS    $USNONUS.;
 FORMAT MREM       $YESNO.;
 FORMAT MRGRD      $YESNO.;
 FORMAT MRINCD     $INSTCD.;
 FORMAT MRINT      $YESNO.;
 FORMAT MRLIC      $YESNO.;
 FORMAT MRMN       MNTHGRP.;
 FORMAT MROT       $YESNO.;
 FORMAT MRPBP05C   $PUBPRIV.;
 FORMAT MRPBPR     $PUBPRIV.;
 FORMAT MRRGN      $REGION.;
 FORMAT MRSKL      $YESNO.;
 FORMAT MRST       $LOCAT.;
 FORMAT MRYR       FOUR.;
 FORMAT N2OCLST    $OCCUPNN.;
 FORMAT N2OCLSTX   $OCCUPNN.;
 FORMAT N2OCMLST   $MAJOCCN.;
 FORMAT N2OCNLST   $MINGRPN.;
 FORMAT N2OCPR     $OCCUPNN.;
 FORMAT N2OCPRMG   $MAJOCCN.;
 FORMAT N2OCPRNG   $MINGRPN.;
 FORMAT N2OCPRX    $OCCUPNN.;
 FORMAT NACED      $EDUCN.;
 FORMAT NACEDMG    $MAJORN.;
 FORMAT NACEDNG    $MINORN.;
 FORMAT NACEDX     $EDUCN.;
 FORMAT NATIVE     $MRKALL.;
 FORMAT NBAMED     $EDUCN.;
 FORMAT NBAMEDX    $EDUCN.;
 FORMAT NBAMEMG    $MAJORN.;
 FORMAT NBAMENG    $MINORN.;
 FORMAT NBANED     $EDUCN.;
 FORMAT NBANEDX    $EDUCN.;
 FORMAT NBANENG    $MINORN.;
 FORMAT NBASEMG    $MAJORN.;
 FORMAT ND2MED     $EDUCN.;
 FORMAT ND2MEDX    $EDUCN.;
 FORMAT ND2MEMG    $MAJORN.;
 FORMAT ND2MENG    $MINORN.;
 FORMAT ND2NED     $EDUCN.;
 FORMAT ND2NEDX    $EDUCN.;
 FORMAT ND2NENG    $MINORN.;
 FORMAT ND2SEMG    $MAJORN.;
 FORMAT ND3MED     $EDUCN.;
 FORMAT ND3MEDX    $EDUCN.;
 FORMAT ND3MEMG    $MAJORN.;
 FORMAT ND3MENG    $MINORN.;
 FORMAT ND3NED     $EDUCN.;
 FORMAT ND3NEDX    $EDUCN.;
 FORMAT ND3NENG    $MINORN.;
 FORMAT ND3SEMG    $MAJORN.;
 FORMAT ND4MED     $EDUCN.;
 FORMAT ND4MEDX    $EDUCN.;
 FORMAT ND4MEMG    $MAJORN.;
 FORMAT ND4MENG    $MINORN.;
 FORMAT ND4NED     $EDUCN.;
 FORMAT ND4NEDX    $EDUCN.;
 FORMAT ND4NENG    $MINORN.;
 FORMAT ND4SEMG    $MAJORN.;
 FORMAT ND5MED     $EDUCN.;
 FORMAT ND5MEDX    $EDUCN.;
 FORMAT ND5MEMG    $MAJORN.;
 FORMAT ND5MENG    $MINORN.;
 FORMAT ND5NED     $EDUCN.;
 FORMAT ND5NEDX    $EDUCN.;
 FORMAT ND5NENG    $MINORN.;
 FORMAT ND5SEMG    $MAJORN.;
 FORMAT NDGMEMG    $MAJORN.;
 FORMAT NDGMENG    $MINORN.;
 FORMAT NDGRMED    $EDUCN.;
 FORMAT NEDTP      $EMP2TYP.;
 FORMAT NEWBUS     $YESNO.;
 FORMAT NHDMEDX    $EDUCN.;
 FORMAT NHDNED     $EDUCN.;
 FORMAT NHDNEDX    $EDUCN.;
 FORMAT NHDNENG    $MINORN.;
 FORMAT NHDSEMG    $MAJORN.;
 FORMAT NMRMED     $EDUCN.;
 FORMAT NMRMEDX    $EDUCN.;
 FORMAT NMRMEMG    $MAJORN.;
 FORMAT NMRMENG    $MINORN.;
 FORMAT NMRNED     $EDUCN.;
 FORMAT NMRNEDX    $EDUCN.;
 FORMAT NMRNENG    $MINORN.;
 FORMAT NMRSEMG    $MAJORN.;
 FORMAT NRCHG      $YESNO.;
 FORMAT NRCON      $YESNO.;
 FORMAT NRFAM      $YESNO.;
 FORMAT NRLOC      $YESNO.;
 FORMAT NROCNA     $YESNO.;
 FORMAT NROT       $YESNO.;
 FORMAT NRPAY      $YESNO.;
 FORMAT NRREA      $OUTFLD.;
 FORMAT NRSEC      $OUTFLD.;
 FORMAT NWFAM      $YESNO.;
 FORMAT NWILL      $YESNO.;
 FORMAT NWLAY      $YESNO.;
 FORMAT NWNOND     $YESNO.;
 FORMAT NWOCNA     $YESNO.;
 FORMAT NWOT       $YESNO.;
 FORMAT NWRET      $YESNO.;
 FORMAT NWRTYR     FOUR.;
 FORMAT NWSTU      $YESNO.;
 FORMAT OCEDRLP    $RELATED.;
 FORMAT PACIFIC    $MRKALL.;
 FORMAT PBPR05C    $PUBPRIV.;
 FORMAT PERMVYR    FOUR.;
 FORMAT PJFAM      $YESNO.;
 FORMAT PJHAJ      $YESNO.;
 FORMAT PJNOND     $YESNO.;
 FORMAT PJOCNA     $YESNO.;
 FORMAT PJOT       $YESNO.;
 FORMAT PJRET      $YESNO.;
 FORMAT PJRETYR    FOUR.;
 FORMAT PJSTU      $YESNO.;
 FORMAT PJWTFT     $YESNO.;
 FORMAT PRMBR      TWO.;
 FORMAT PROMTGI    $YESNO.;
 FORMAT PUBPRI     $PUBPRIV.;
 FORMAT RACEM      $RACEM.;
 FORMAT RACETHM    $ETHNICM.;
 FORMAT REFID      $REFID.;
 FORMAT REFYR      FOUR.;
 FORMAT RESPLCUS   $USNONUS.;
 FORMAT RESPLO3    $LOCAT.;
 FORMAT RESPLOC    $REGION.;
 FORMAT SALARP     SALARP.;
 FORMAT SALARY     NUMDOL.;
 FORMAT SATADV     $SATIS.;
 FORMAT SATBEN     $SATIS.;
 FORMAT SATCHAL    $SATIS.;
 FORMAT SATIND     $SATIS.;
 FORMAT SATLOC     $SATIS.;
 FORMAT SATRESP    $SATIS.;
 FORMAT SATSAL     $SATIS.;
 FORMAT SATSEC     $SATIS.;
 FORMAT SATSOC     $SATIS.;
 FORMAT SPNAT      $YESNO.;
 FORMAT SPOT       $YESNO.;
 FORMAT SPOWK      $SPWORK.;
 FORMAT SPSOC      $YESNO.;
 FORMAT SRVMODE    $MODE.;
 FORMAT STRTMN     MNTHGRP.;
 FORMAT STRTYR     FOUR.;
 FORMAT SUPDIR     SDIR.;
 FORMAT SUPIND     SIDIR.;
 FORMAT SUPWK      $YESNO.;
 FORMAT SURID      $SURID.;
 FORMAT TCDGCMP    $YESNO.;
 FORMAT VALIND     $YESNO.;
 FORMAT VSATP      $VISA.;
 FORMAT WAACC      $YESNO.;
 FORMAT WAAPRSH    $YESNO.;
 FORMAT WABRSH     $YESNO.;
 FORMAT WACOM      $YESNO.;
 FORMAT WADEV      $YESNO.;
 FORMAT WADSN      $YESNO.;
 FORMAT WAEMRL     $YESNO.;
 FORMAT WAMGMT     $YESNO.;
 FORMAT WAOT       $YESNO.;
 FORMAT WAPRI      $WRK2ACT.;
 FORMAT WAPROD     $YESNO.;
 FORMAT WAPRSM     $WRKSUM.;
 FORMAT WAQM       $YESNO.;
 FORMAT WASALE     $YESNO.;
 FORMAT WASCSM     $WRKSUM.;
 FORMAT WASEC      $WRK2ACT.;
 FORMAT WASVC      $YESNO.;
 FORMAT WATEA      $YESNO.;
 FORMAT WHITE      $MRKALL.;
 FORMAT WKSLYR     TWO.;
 FORMAT WKSWK      TWO.;
 FORMAT WKSYR      $WEEKSN.;
 FORMAT WKTRNI     $YESNO.;
 FORMAT WRKG       $YESNO.;
 FORMAT WRKGP      $YESNO.;
 FORMAT WTRCHOC    $YESNO.;
 FORMAT WTREASN    $TRNREAN.;
 FORMAT WTREM      $YESNO.;
 FORMAT WTRLIC     $YESNO.;
 FORMAT WTROPPS    $YESNO.;
 FORMAT WTROT      $YESNO.;
 FORMAT WTRPERS    $YESNO.;
 FORMAT WTRSKL     $YESNO.;
 *FORMAT WTSURVY    WGTFMT.;

 LABEL ACADV       = N_ED_REF_WK_ENROLL_REAS_ADVANCEMT;
 LABEL ACCAR       = N_ED_REF_WK_ENROLL_REAS_BEGIN_CAREER;
 LABEL ACCCEP      = N_ED_REF_WK_EMP_ASSISTANCE;
 LABEL ACCHG       = N_ED_REF_WK_ENROLL_REAS_CHG_FLD;
 LABEL ACDRG       = N_ED_REF_WK_WORK_DEGREE;
 LABEL ACEM        = N_ED_REF_WK_ENROLL_REAS_EMPR_REQ;
 LABEL ACFPT       = N_ED_REF_WK_ENROLL_FT_PT_IND;
 LABEL ACGRD       = N_ED_REF_WK_ENROLL_REAS_PREP_GRAD_SCHL;
 LABEL ACINT       = N_ED_REF_WK_ENROLL_REAS_PERSONL;
 LABEL ACLIC       = N_ED_REF_WK_ENROLL_REAS_LICENSING;
 LABEL ACOT        = N_ED_REF_WK_ENROLL_REAS_OTHR;
 LABEL ACSIN       = N_ED_REF_WK_ENROLL_IND_REV;
 LABEL ACSKL       = N_ED_REF_WK_ENROLL_REAS_ACQ_SKILL;
 LABEL ACTCAP      = F_JOB_WRK_ACTIVITY_PRIM_SEC_COMPUTER;
 LABEL ACTDED      = F_JOB_WRK_ACTIVITY_PRIM_SEC_DEV_DESIGN;
 LABEL ACTMGT      = F_JOB_WRK_ACTIVITY_PRIM_SEC_MGT_SALES;
 LABEL ACTRD       = F_JOB_WRK_ACTIVITY_PRIM_SEC_RSRCH_DEV;
 LABEL ACTRDT      = F_JOB_WRK_ACTIVITY_PRIM_SEC_RSRCH_DEV_TEACH;
 LABEL ACTRES      = F_JOB_WRK_ACTIVITY_PRIM_SEC_RSRCH;
 LABEL ACTTCH      = F_JOB_WRK_ACTIVITY_PRIM_SEC_TEACH;
 LABEL AGE         = U_DEM_AGE;
 LABEL AGEGR       = U_DEM_AGE_GROUP_5_YR_GROUPING;
 LABEL ASDGRI      = K_ED_AA_DEGREE_IND;
 LABEL ASIAN       = U_DEM_RACE_ASIAN;
 LABEL BAACYR      = J_ED_BA_DEGREE_AWARD_ACADEMIC_YR;
 LABEL BAAYR3      = J_ED_BA_DEGREE_AWARD_YR_3_YR_GROUPING;
 LABEL BAAYR5      = J_ED_BA_DEGREE_AWARD_YR_5_YR_GROUPING;
 LABEL BACARN      = J_ED_BA_SCHOOL_CARNEGIE_CLS;
 LABEL BACRN05C    = J_ED_BA_SCHOOL_CARNEGIE_CLS_NEW;
 LABEL BADGRUS     = J_ED_BA_SCHOOL_REGION_US_NONUS;
 LABEL BAINCD      = J_ED_BA_SCHOOL_CODE;
 LABEL BAIND       = J_ED_BA_INDICATOR;
 LABEL BAMN        = J_ED_BA_DEGREE_AWARD_MO;
 LABEL BAPBP05C    = J_ED_BA_SCHOOL_PUBLIC_OR_PRIVTE_NEW;
 LABEL BAPBPR      = J_ED_BA_SCHOOL_PUBLIC_OR_PRIVTE;
 LABEL BARGN       = J_ED_BA_SCHOOL_REGION;
 LABEL BAST        = J_ED_BA_SCHOOL_ST_CTRY_CD;
 LABEL BAYR        = J_ED_BA_DEGREE_AWARD_YR;
 LABEL BLACK       = U_DEM_RACE_BLACK;
 LABEL BSDGN       = J_ED_BA_AND_ABOVE_DEGREE_NBR;
 LABEL BSDGRI      = K_ED_BS_DEGREE_IND;
 LABEL BTHRGN      = U_DEM_BIRTH_PLACE_REGION;
 LABEL BTHST       = U_DEM_BIRTH_PLACE_ST_CNTRY_CD;
 LABEL BTHUS       = U_DEM_BIRTH_PLACE_REGION_US_NONUS;
 LABEL CARN05C     = E_JOB_EMPLR_EDUC_INST_CARNEGIE_CLS_NEW;
 LABEL CARNEG      = E_JOB_EMPLR_EDUC_INST_CARNEGIE_CLS;
 LABEL CCCARN      = K_ED_AA_SCHOOL_CARNEGIE_CLS;
 LABEL CCCRN05C    = K_ED_AA_SCHOOL_CARNEGIE_CLS_NEW;
 LABEL CCINCD      = K_ED_AA_SCHOOL_CODE;
 LABEL CCPB05C     = K_ED_AA_SCHOOL_PUB_OR_PRIV_NEW;
 LABEL CCPBPR      = K_ED_AA_SCHOOL_PUB_OR_PRIV;
 LABEL CCST        = K_ED_AA_SCHOOL_ST_CTRY_CD;
 LABEL CH1218      = W_DEM_CHILDREN_NBR_12_18;
 LABEL CH1218IN    = W_DEM_CHILDREN_IND_12_18;
 LABEL CH19        = W_DEM_CHILDREN_NBR_19;
 LABEL CH19IN      = W_DEM_CHILDREN_IND_19;
 LABEL CH25        = W_DEM_CHILDREN_NBR_2_5;
 LABEL CH25IN      = W_DEM_CHILDREN_IND_2_5;
 LABEL CH6         = W_DEM_CHILDREN_NBR_UNDER_6;
 LABEL CH611       = W_DEM_CHILDREN_NBR_6_11;
 LABEL CH611IN     = W_DEM_CHILDREN_IND_6_11;
 LABEL CH6IN       = W_DEM_CHILDREN_IND_UNDER_6;
 LABEL CHCHG       = D_JOB_CHG_REAS_CAREER_CHG;
 LABEL CHCON       = D_JOB_CHG_REAS_WRKNG_CONDS;
 LABEL CHFAM       = D_JOB_CHG_REAS_FAMILY;
 LABEL CHLAY       = D_JOB_CHG_REAS_LAID_OFF;
 LABEL CHLOC       = D_JOB_CHG_REAS_LOCATN;
 LABEL CHLVIN      = W_DEM_CHILDREN_IN_HOUSEHOLD;
 LABEL CHOT        = D_JOB_CHG_REAS_OTHR;
 LABEL CHPAY       = D_JOB_CHG_REAS_PAY_OR_PROMOT;
 LABEL CHRET       = D_JOB_CHG_REAS_RETIRED;
 LABEL CHSCH       = D_JOB_CHG_REAS_SCHOOL_RELTD;
 LABEL CHU2        = W_DEM_CHILDREN_NBR_UNDER_2;
 LABEL CHU2IN      = W_DEM_CHILDREN_IND_UNDER_2;
 LABEL CHUN12      = W_DEM_CHILDREN_UNDER_12_IND;
 LABEL CMEDU       = V_DEM_FIRST_CAME_REASON_TO_US_EDUCATION;
 LABEL CMFAM       = V_DEM_FIRST_CAME_REASON_TO_US_FAMILY;
 LABEL CMFLD       = V_DEM_FIRST_CAME_REASON_TO_US_SCIENCE;
 LABEL CMOPP       = V_DEM_FIRST_CAME_REASON_TO_US_JOB;
 LABEL CMOT        = V_DEM_FIRST_CAME_REASON_TO_US_OTHER;
 LABEL CMPRI       = V_DEM_FIRST_CAME_REASON_TO_US_PRIMARY;
 LABEL CMSEC       = V_DEM_FIRST_CAME_REASON_TO_US_SECONDARY;
 LABEL COHORT      = Z_SURVEY_COHORT;
 LABEL COMCOLI     = K_ED_COM_COLL_IND;
 LABEL CTZDUAL     = V_DEM_DUAL_CITIZEN;
 LABEL CTZFOR      = V_DEM_NON_US_CITIZEN;
 LABEL CTZN        = V_DEM_CITIZENSHIP_STATUS;
 LABEL CTZUS       = V_DEM_US_CITIZENSHIP_STATUS;
 LABEL CTZUSIN     = V_DEM_CITIZENSHIP_US_CITIZEN;
 LABEL D23YR       = P_ED_2ND_HD_DEGREE_AWARD_YR_3_YR_GROUPING;
 LABEL D25YR       = P_ED_2ND_HD_DEGREE_AWARD_YR_5_YR_GROUPING;
 LABEL D2ADV       = P_ED_2ND_DEGREE_REAS_ADVANCEMT;
 LABEL D2AYR       = P_ED_2ND_HD_DEGREE_AWARD_ACADEMIC_YR;
 LABEL D2CAR       = P_ED_2ND_DEGREE_REAS_BEGIN_CAREER;
 LABEL D2CARN      = P_ED_2ND_HD_SCHOOL_CARNEGIE_CLS;
 LABEL D2CHG       = P_ED_2ND_DEGREE_REAS_CHG_FLD;
 LABEL D2CRN05C    = P_ED_2ND_HD_SCHOOL_CARNEGIE_CLS_NEW;
 LABEL D2DG        = P_ED_2ND_HD_DEGREE_TYPE;
 LABEL D2DGRUS     = P_ED_2ND_HD_SCHOOL_REGION_US_NONUS;
 LABEL D2EM        = P_ED_2ND_DEGREE_REAS_EMPR_REQ;
 LABEL D2GRD       = P_ED_2ND_DEGREE_REAS_PREP_GRAD_SCHL;
 LABEL D2INCD      = P_ED_2ND_HD_SCHOOL_CODE;
 LABEL D2INT       = P_ED_2ND_DEGREE_REAS_PERSONL;
 LABEL D2LIC       = P_ED_2ND_DEGREE_REAS_LICENSING;
 LABEL D2MN        = P_ED_2ND_HD_DEGREE_AWARD_MO;
 LABEL D2OT        = P_ED_2ND_DEGREE_REAS_OTHR;
 LABEL D2PBP05C    = P_ED_2ND_HD_SCHOOL_PUB_OR_PRIV_NEW;
 LABEL D2PBPR      = P_ED_2ND_HD_SCHOOL_PUB_OR_PRIV;
 LABEL D2RGN       = P_ED_2ND_HD_SCHOOL_REGION;
 LABEL D2SKL       = P_ED_2ND_DEGREE_REAS_ACQ_SKILL;
 LABEL D2ST        = P_ED_2ND_HD_SCHOOL_ST_CTRY_CD;
 LABEL D2YR        = P_ED_2ND_HD_DEGREE_AWARD_YR;
 LABEL D33YR       = Q_ED_3RD_HD_DEGREE_AWARD_YR_3_YR_GROUPING;
 LABEL D35YR       = Q_ED_3RD_HD_DEGREE_AWARD_YR_5_YR_GROUPING;
 LABEL D3ADV       = Q_ED_3RD_DEGREE_REAS_ADVANCEMT;
 LABEL D3AYR       = Q_ED_3RD_HD_DEGREE_AWARD_ACADEMIC_YR;
 LABEL D3CAR       = Q_ED_3RD_DEGREE_REAS_BEGIN_CAREER;
 LABEL D3CARN      = Q_ED_3RD_HD_SCHOOL_CARNEGIE_CLS;
 LABEL D3CHG       = Q_ED_3RD_DEGREE_REAS_CHG_FLD;
 LABEL D3CRN05C    = Q_ED_3RD_HD_SCHOOL_CARNEGIE_CLS_NEW;
 LABEL D3DG        = Q_ED_3RD_HD_DEGREE_TYPE;
 LABEL D3DGRUS     = Q_ED_3RD_HD_SCHOOL_REGION_US_NONUS;
 LABEL D3EM        = Q_ED_3RD_DEGREE_REAS_EMPR_REQ;
 LABEL D3GRD       = Q_ED_3RD_DEGREE_REAS_PREP_GRAD_SCHL;
 LABEL D3INCD      = Q_ED_3RD_HD_SCHOOL_CODE;
 LABEL D3INT       = Q_ED_3RD_DEGREE_REAS_PERSONL;
 LABEL D3LIC       = Q_ED_3RD_DEGREE_REAS_LICENSING;
 LABEL D3MN        = Q_ED_3RD_HD_DEGREE_AWARD_MO;
 LABEL D3OT        = Q_ED_3RD_DEGREE_REAS_OTHR;
 LABEL D3PBP05C    = Q_ED_3RD_HD_SCHOOL_PUB_OR_PRIV_NEW;
 LABEL D3PBPR      = Q_ED_3RD_HD_SCHOOL_PUB_OR_PRIV;
 LABEL D3RGN       = Q_ED_3RD_HD_SCHOOL_REGION;
 LABEL D3SKL       = Q_ED_3RD_DEGREE_REAS_ACQ_SKILL;
 LABEL D3ST        = Q_ED_3RD_HD_SCHOOL_ST_CTRY_CD;
 LABEL D3YR        = Q_ED_3RD_HD_DEGREE_AWARD_YR;
 LABEL D43YR       = R_ED_4TH_HD_DEGREE_AWARD_YR_3_YR_GROUPING;
 LABEL D45YR       = R_ED_4TH_HD_DEGREE_AWARD_YR_5_YR_GROUPING;
 LABEL D4ADV       = R_ED_4TH_DEGREE_REAS_ADVANCEMT;
 LABEL D4AYR       = R_ED_4TH_HD_DEGREE_AWARD_ACADEMIC_YR;
 LABEL D4CAR       = R_ED_4TH_DEGREE_REAS_BEGIN_CAREER;
 LABEL D4CARN      = R_ED_4TH_HD_SCHOOL_CARNEGIE_CLS;
 LABEL D4CHG       = R_ED_4TH_DEGREE_REAS_CHG_FLD;
 LABEL D4CRN05C    = R_ED_4TH_HD_SCHOOL_CARNEGIE_CLS_NEW;
 LABEL D4DG        = R_ED_4TH_HD_DEGREE_TYPE;
 LABEL D4DGRUS     = R_ED_4TH_HD_SCHOOL_REGION_US_NONUS;
 LABEL D4EM        = R_ED_4TH_DEGREE_REAS_EMPR_REQ;
 LABEL D4GRD       = R_ED_4TH_DEGREE_REAS_PREP_GRAD_SCHL;
 LABEL D4INCD      = R_ED_4TH_HD_SCHOOL_CODE;
 LABEL D4INT       = R_ED_4TH_DEGREE_REAS_PERSONL;
 LABEL D4LIC       = R_ED_4TH_DEGREE_REAS_LICENSING;
 LABEL D4MN        = R_ED_4TH_HD_DEGREE_AWARD_MO;
 LABEL D4OT        = R_ED_4TH_DEGREE_REAS_OTHR;
 LABEL D4PBP05C    = R_ED_4TH_HD_SCHOOL_PUB_OR_PRIV_NEW;
 LABEL D4PBPR      = R_ED_4TH_HD_SCHOOL_PUB_OR_PRIV;
 LABEL D4RGN       = R_ED_4TH_HD_SCHOOL_REGION;
 LABEL D4SKL       = R_ED_4TH_DEGREE_REAS_ACQ_SKILL;
 LABEL D4ST        = R_ED_4TH_HD_SCHOOL_ST_CTRY_CD;
 LABEL D4YR        = R_ED_4TH_HD_DEGREE_AWARD_YR;
 LABEL D53YR       = S_ED_5TH_HD_DEGREE_AWARD_YR_3_YR_GROUPING;
 LABEL D55YR       = S_ED_5TH_HD_DEGREE_AWARD_YR_5_YR_GROUPING;
 LABEL D5ADV       = S_ED_5TH_DEGREE_REAS_ADVANCEMT;
 LABEL D5AYR       = S_ED_5TH_HD_DEGREE_AWARD_ACADEMIC_YR;
 LABEL D5CAR       = S_ED_5TH_DEGREE_REAS_BEGIN_CAREER;
 LABEL D5CARN      = S_ED_5TH_HD_SCHOOL_CARNEGIE_CLS;
 LABEL D5CHG       = S_ED_5TH_DEGREE_REAS_CHG_FLD;
 LABEL D5CRN05C    = S_ED_5TH_HD_SCHOOL_CARNEGIE_CLS_NEW;
 LABEL D5DG        = S_ED_5TH_HD_DEGREE_TYPE;
 LABEL D5DGRUS     = S_ED_5TH_HD_SCHOOL_REGION_US_NONUS;
 LABEL D5EM        = S_ED_5TH_DEGREE_REAS_EMPR_REQ;
 LABEL D5GRD       = S_ED_5TH_DEGREE_REAS_PREP_GRAD_SCHL;
 LABEL D5INCD      = S_ED_5TH_HD_SCHOOL_CODE;
 LABEL D5INT       = S_ED_5TH_DEGREE_REAS_PERSONL;
 LABEL D5LIC       = S_ED_5TH_DEGREE_REAS_LICENSING;
 LABEL D5MN        = S_ED_5TH_HD_DEGREE_AWARD_MO;
 LABEL D5OT        = S_ED_5TH_DEGREE_REAS_OTHR;
 LABEL D5PBP05C    = S_ED_5TH_HD_SCHOOL_PUB_OR_PRIV_NEW;
 LABEL D5PBPR      = S_ED_5TH_HD_SCHOOL_PUB_OR_PRIV;
 LABEL D5RGN       = S_ED_5TH_HD_SCHOOL_REGION;
 LABEL D5SKL       = S_ED_5TH_DEGREE_REAS_ACQ_SKILL;
 LABEL D5ST        = S_ED_5TH_HD_SCHOOL_ST_CTRY_CD;
 LABEL D5YR        = S_ED_5TH_HD_DEGREE_AWARD_YR;
 LABEL DGRDG       = O_ED_HD_DEGREE_TYPE;
 LABEL DGRYR       = O_ED_HD_DEGREE_AWARD_YR;
 LABEL DIFAGE      = X_DEM_DISABLE_EARLIEST_AGE;
 LABEL DIFAGEGR    = X_DEM_DISABLE_EARLIEST_AGE_5_YR_GROUPING;
 LABEL DIFBIR      = X_DEM_DISABLE_SINCE_BIRTH;
 LABEL DIFCOGN     = X_DEM_DISABLE_COGNITION_SEVERITY;
 LABEL DIFHEAR     = X_DEM_DISABLE_HEARING_SEVERITY;
 LABEL DIFLIFT     = X_DEM_DISABLE_LIFTING_SEVERITY;
 LABEL DIFNO       = X_DEM_DISABLE_NONE_IND;
 LABEL DIFSEE      = X_DEM_DISABLE_SEEING_SEVERITY;
 LABEL DIFWALK     = X_DEM_DISABLE_WALKING_SEVERITY;
 LABEL EARN        = H_JOB_TOTAL_INCOME;
 LABEL EDDAD       = W_DEM_PARENT_FATHERS_ED_LEVEL;
 LABEL EDMOM       = W_DEM_PARENT_MOTHERS_ED_LEVEL;
 LABEL EDTP        = E_JOB_EMPLR_EDUC_INST_TYPE;
 LABEL EMED        = E_JOB_EMPLR_EDUC_INST_IND;
 LABEL EMRG        = E_JOB_EMPLR_LOC_REGION;
 LABEL EMSECDT     = E_JOB_EMPLR_SECTOR_CD;
 LABEL EMSECSM     = E_JOB_EMPLR_SECTOR_CD_SUMRY;
 LABEL EMSIZE      = E_JOB_EMPLR_SIZE;
 LABEL EMSMI       = D_JOB_SAME_EMPLOYER_JOB;
 LABEL EMST        = E_JOB_EMPLR_ST_CTRY_CD;
 LABEL EMTP        = E_JOB_EMPLR_TYPE;
 LABEL EMUS        = E_JOB_EMPLR_LOC_REGION_US_NONUS;
 LABEL FACADV      = F_JOB_IMPORTANCE_ADVANCEMENT;
 LABEL FACBEN      = F_JOB_IMPORTANCE_BENEFITS;
 LABEL FACCHAL     = F_JOB_IMPORTANCE_CHALLENGE;
 LABEL FACIND      = F_JOB_IMPORTANCE_INDEPENDENCE;
 LABEL FACLOC      = F_JOB_IMPORTANCE_LOCATION;
 LABEL FACRESP     = F_JOB_IMPORTANCE_RESPONSIBILITY;
 LABEL FACSAL      = F_JOB_IMPORTANCE_SALARY;
 LABEL FACSEC      = F_JOB_IMPORTANCE_SECURITY;
 LABEL FACSOC      = F_JOB_IMPORTANCE_SOCIETY;
 LABEL FNCCD       = V_DEM_CITIZENSHIP_CNTRY_CD;
 LABEL FNCRGN      = V_DEM_CITIZENSHIP_CNTRY_REGION;
 LABEL FNINUS      = V_DEM_CITIZENSHIP_LIVE_IN_US;
 LABEL FNUSYR6     = V_DEM_FIRST_CAME_US_SIX_MONTHS_OR_LONGER;
 LABEL FNVSATP     = V_DEM_FIRST_CAME_VISA_TYPE;
 LABEL FSDED       = I_JOB_GOV_AGCY_SUPP_EDUC;
 LABEL FSDK        = I_JOB_GOV_AGCY_SUPPORT_DONT_KNOW;
 LABEL FSDOD       = I_JOB_GOV_AGCY_SUPP_DEFENSE;
 LABEL FSDOE       = I_JOB_GOV_AGCY_SUPP_ENERGY;
 LABEL FSHHS       = I_JOB_GOV_AGCY_SUPP_HHS;
 LABEL FSNIH       = I_JOB_GOV_AGCY_SUPP_NIH;
 LABEL FSNSF       = I_JOB_GOV_AGCY_SUPP_NSF;
 LABEL FSOT        = I_JOB_GOV_AGCY_SUPP_OTHR;
 LABEL FTPRET      = B_JOB_RETIRED_PREVLY_IND;
 LABEL FTPRTYR     = B_JOB_RETIRED_PREVLY_YR;
 LABEL GENDER      = U_DEM_GENDER;
 LABEL GOVSUP      = I_JOB_GOV_AGCY_SUPPORT_IND;
 LABEL HCAPIN      = X_DEM_DISABLE_IND;
 LABEL HDACY3      = O_ED_HD_DEGREE_AWARD_YR_3_YR_GROUPING;
 LABEL HDACYR      = O_ED_HD_DEGREE_AWARD_ACADEMIC_YR;
 LABEL HDADV       = O_ED_HD_DEGREE_REAS_ADVANCEMT;
 LABEL HDAY5       = O_ED_HD_DEGREE_AWARD_YR_5_YR_GROUPING;
 LABEL HDCAR       = O_ED_HD_DEGREE_REAS_BEGIN_CAREER;
 LABEL HDCARN      = O_ED_HD_SCHOOL_CARNEGIE_CLS;
 LABEL HDCHG       = O_ED_HD_DEGREE_REAS_CHG_FLD;
 LABEL HDCRN05C    = O_ED_HD_SCHOOL_CARNEGIE_CLS_NEW;
 LABEL HDDGRUS     = O_ED_HD_SCHOOL_REGION_US_NONUS;
 LABEL HDEM        = O_ED_HD_DEGREE_REAS_EMPR_REQ;
 LABEL HDGRD       = O_ED_HD_DEGREE_REAS_PREP_GRAD_SCHL;
 LABEL HDINCD      = O_ED_HD_SCHOOL_CODE;
 LABEL HDINT       = O_ED_HD_DEGREE_REAS_PERSONL;
 LABEL HDLIC       = O_ED_HD_DEGREE_REAS_LICENSING;
 LABEL HDMN        = O_ED_HD_DEGREE_AWARD_MO;
 LABEL HDOT        = O_ED_HD_DEGREE_REAS_OTHR;
 LABEL HDPBP05C    = O_ED_HD_SCHOOL_PUB_OR_PRIV_NEW;
 LABEL HDPBPR      = O_ED_HD_SCHOOL_PUB_OR_PRIV;
 LABEL HDRGN       = O_ED_HD_SCHOOL_REGION;
 LABEL HDSKL       = O_ED_HD_DEGREE_REAS_ACQ_SKILL;
 LABEL HDST        = O_ED_HD_SCHOOL_ST_CTRY_CD;
 LABEL HISPANIC    = U_DEM_RACE_HISPANIC_ORIGIN_INDICATOR;
 LABEL HISPCAT     = U_DEM_RACE_HISPANIC_CATEGORY;
 LABEL HRSWK       = B_PRINCIPAL_JOB_WKLY_HRS;
 LABEL HSNOI       = L_ED_HS_DEGREE_NONE;
 LABEL HSST        = L_ED_HS_SCHOOL_ST_CTRY_CD;
 LABEL HSYR        = L_ED_HS_DEGREE_AWARD_YR;
 LABEL INSTCOD     = E_JOB_EMPLR_EDUC_INST_CAT;
 LABEL JOBINS      = E_JOB_EMPLR_BENEFITS_HEALTHINS;
 LABEL JOBPENS     = E_JOB_EMPLR_BENEFITS_PENSION;
 LABEL JOBPROFT    = E_JOB_EMPLR_BENEFITS_PROFIT_SHARING;
 LABEL JOBSATIS    = F_JOB_SATISFACTION_OVERALL;
 LABEL JOBVAC      = E_JOB_EMPLR_BENEFITS_VACATION;
 LABEL LFSTAT      = A_JOB_STATUS_LABOR_FORCE_STAT;
 LABEL LOOKWK      = A_JOB_STATUS_LOOKING_FOR_WRK_IND;
 LABEL LWMN        = C_JOB_LAST_WRKD_MO;
 LABEL LWNVR       = A_JOB_NEVER_WORKED_IND;
 LABEL LWYR        = C_JOB_LAST_WRKD_YR;
 LABEL MARIND      = W_DEM_MARITAL_STAT_MARRIED;
 LABEL MARSTA      = W_DEM_MARITAL_STATUS;
 LABEL MGRNAT      = F_JOB_MGR_TECH_EXPERTSE_PHYS_SCI;
 LABEL MGROTH      = F_JOB_MGR_TECH_EXPERTSE_OTHER;
 LABEL MGRSOC      = F_JOB_MGR_TECH_EXPERTSE_SOCIAL_SCI;
 LABEL MINRTY      = U_DEM_RACE_MINORITY_IND;
 LABEL MR3YR       = M_ED_MR_DEGREE_AWARD_YR_3_YR_GROUPING;
 LABEL MR5YR       = M_ED_MR_DEGREE_AWARD_YR_5_YR_GROUPING;
 LABEL MRADV       = M_ED_MR_DEGREE_REAS_ADVANCEMT;
 LABEL MRCAR       = M_ED_MR_DEGREE_REAS_BEGIN_CAREER;
 LABEL MRCARN      = M_ED_MR_SCHOOL_CARNEGIE_CLS;
 LABEL MRCHG       = M_ED_MR_DEGREE_REAS_CHG_FLD;
 LABEL MRCRN05C    = M_ED_MR_SCHOOL_CARNEGIE_CLS_NEW;
 LABEL MRDACYR     = M_ED_MR_DEGREE_AWARD_ACADEMIC_YR;
 LABEL MRDG        = M_ED_MR_DEGREE_TYPE;
 LABEL MRDGRUS     = M_ED_MR_SCHOOL_REGION_US_NONUS;
 LABEL MREM        = M_ED_MR_DEGREE_REAS_EMPR_REQ;
 LABEL MRGRD       = M_ED_MR_DEGREE_REAS_PREP_GRAD_SCHL;
 LABEL MRINCD      = M_ED_MR_SCHOOL_CODE;
 LABEL MRINT       = M_ED_MR_DEGREE_REAS_PERSONL;
 LABEL MRLIC       = M_ED_MR_DEGREE_REAS_LICENSING;
 LABEL MRMN        = M_ED_MR_DEGREE_AWARD_MO;
 LABEL MROT        = M_ED_MR_DEGREE_REAS_OTHR;
 LABEL MRPBP05C    = M_ED_MR_SCHOOL_PUB_OR_PRIV_NEW;
 LABEL MRPBPR      = M_ED_MR_SCHOOL_PUB_OR_PRIV;
 LABEL MRRGN       = M_ED_MR_SCHOOL_REGION;
 LABEL MRSKL       = M_ED_MR_DEGREE_REAS_ACQ_SKILL;
 LABEL MRST        = M_ED_MR_SCHOOL_ST_CTRY_CD;
 LABEL MRYR        = M_ED_MR_DEGREE_AWARD_YR;
 LABEL N2OCLST     = C_JOB_LAST_JOB_CAT_NEW2;
 LABEL N2OCLSTX    = C_JOB_LAST_JOB_CAT_RPTD_NEW2;
 LABEL N2OCMLST    = C_JOB_LAST_OCC_GRP_MAJOR_NEW2;
 LABEL N2OCNLST    = C_JOB_LAST_OCC_GRP_MINOR_NEW2;
 LABEL N2OCPR      = B_JOB_CAT_NEW2;
 LABEL N2OCPRMG    = B_JOB_OCC_GRP_MAJOR_NEW2;
 LABEL N2OCPRNG    = B_JOB_OCC_GRP_MINOR_NEW2;
 LABEL N2OCPRX     = B_JOB_CAT_RPTD_NEW2;
 LABEL NACED       = N_ED_REF_WK_ENROLL_ED_CAT_NEW;
 LABEL NACEDMG     = N_ED_REF_WK_ENROLL_ED_CAT_MAJOR_NEW;
 LABEL NACEDNG     = N_ED_REF_WK_ENROLL_ED_CAT_MINOR_NEW;
 LABEL NACEDX      = N_ED_REF_WK_ENROLL_ED_CAT_RPTD;
 LABEL NATIVE      = U_DEM_RACE_NATIVE;
 LABEL NBAMED      = J_ED_BA_MAJOR_ED_CAT_NEW;
 LABEL NBAMEDX     = J_ED_BA_MAJOR_ED_CAT_RPTD_NEW;
 LABEL NBAMEMG     = J_ED_BA_MAJOR_ED_GROUP_MAJOR_NEW;
 LABEL NBAMENG     = J_ED_BA_MAJOR_ED_GROUP_MINOR_NEW;
 LABEL NBANED      = J_ED_BA_MAJOR_2ND_MAJ_ED_CAT_NEW;
 LABEL NBANEDX     = J_ED_BA_MAJOR_2ND_MAJ_ED_CAT_RPTD_NEW;
 LABEL NBANENG     = J_ED_BA_MAJOR_2ND_MAJ_ED_GRP_MINOR_NEW;
 LABEL NBASEMG     = J_ED_BA_MAJOR_2ND_MAJ_ED_GRP_MAJOR_NEW;
 LABEL ND2MED      = P_ED_2ND_HD_MAJOR_ED_CAT_NEW;
 LABEL ND2MEDX     = P_ED_2ND_HD_MAJOR_ED_CAT_RPTD_NEW;
 LABEL ND2MEMG     = P_ED_2ND_HD_MAJOR_ED_GRP_MAJOR_NEW;
 LABEL ND2MENG     = P_ED_2ND_HD_MAJOR_ED_GRP_MINOR_NEW;
 LABEL ND2NED      = P_ED_2ND_HD_MAJOR_2ND_MAJ_ED_CAT_NEW;
 LABEL ND2NEDX     = P_ED_2ND_HD_MAJOR_2ND_MAJ_ED_CAT_RPTD_NEW;
 LABEL ND2NENG     = P_ED_2ND_HD_MAJOR_2ND_MAJ_ED_GRP_MINOR_NEW;
 LABEL ND2SEMG     = P_ED_2ND_HD_MAJOR_2ND_MAJ_ED_GRP_MAJOR_NEW;
 LABEL ND3MED      = Q_ED_3RD_HD_MAJOR_ED_CAT_NEW;
 LABEL ND3MEDX     = Q_ED_3RD_HD_MAJOR_ED_CAT_RPTD_NEW;
 LABEL ND3MEMG     = Q_ED_3RD_HD_MAJOR_ED_GRP_MAJOR_NEW;
 LABEL ND3MENG     = Q_ED_3RD_HD_MAJOR_ED_GRP_MINOR_NEW;
 LABEL ND3NED      = Q_ED_3RD_HD_MAJOR_2ND_MAJ_ED_CAT_NEW;
 LABEL ND3NEDX     = Q_ED_3RD_HD_MAJOR_2ND_MAJ_ED_CAT_RPTD_NEW;
 LABEL ND3NENG     = Q_ED_3RD_HD_MAJOR_2ND_MAJ_ED_GRP_MINOR_NEW;
 LABEL ND3SEMG     = Q_ED_3RD_HD_MAJOR_2ND_MAJ_ED_GRP_MAJOR_NEW;
 LABEL ND4MED      = R_ED_4TH_HD_MAJOR_ED_CAT_NEW;
 LABEL ND4MEDX     = R_ED_4TH_HD_MAJOR_ED_CAT_RPTD_NEW;
 LABEL ND4MEMG     = R_ED_4TH_HD_MAJOR_ED_GRP_MAJOR_NEW;
 LABEL ND4MENG     = R_ED_4TH_HD_MAJOR_ED_GRP_MINOR_NEW;
 LABEL ND4NED      = R_ED_4TH_HD_MAJOR_2ND_MAJ_ED_CAT_NEW;
 LABEL ND4NEDX     = R_ED_4TH_HD_MAJOR_2ND_MAJ_ED_CAT_RPTD_NEW;
 LABEL ND4NENG     = R_ED_4TH_HD_MAJOR_2ND_MAJ_ED_GRP_MINOR_NEW;
 LABEL ND4SEMG     = R_ED_4TH_HD_MAJOR_2ND_MAJ_ED_GRP_MAJOR_NEW;
 LABEL ND5MED      = S_ED_5TH_HD_MAJOR_ED_CAT_NEW;
 LABEL ND5MEDX     = S_ED_5TH_HD_MAJOR_ED_CAT_RPTD_NEW;
 LABEL ND5MEMG     = S_ED_5TH_HD_MAJOR_ED_GRP_MAJOR_NEW;
 LABEL ND5MENG     = S_ED_5TH_HD_MAJOR_ED_GRP_MINOR_NEW;
 LABEL ND5NED      = S_ED_5TH_HD_MAJOR_2ND_MAJ_ED_CAT_NEW;
 LABEL ND5NEDX     = S_ED_5TH_HD_MAJOR_2ND_MAJ_ED_CAT_RPTD_NEW;
 LABEL ND5NENG     = S_ED_5TH_HD_MAJOR_2ND_MAJ_ED_GRP_MINOR_NEW;
 LABEL ND5SEMG     = S_ED_5TH_HD_MAJOR_2ND_MAJ_ED_GRP_MAJOR_NEW;
 LABEL NDGMEMG     = O_ED_HD_MAJOR_ED_GRP_MAJOR_NEW;
 LABEL NDGMENG     = O_ED_HD_MAJOR_ED_GRP_MINOR_NEW;
 LABEL NDGRMED     = O_ED_HD_MAJOR_ED_CAT_NEW;
 LABEL NEDTP       = E_JOB_EMPLR_NON_EDUC_INST_TYPE;
 LABEL NEWBUS      = E_JOB_EMPLR_NEW_BUSINESS;
 LABEL NHDMEDX     = O_ED_HD_MAJOR_ED_CAT_RPTD_NEW;
 LABEL NHDNED      = O_ED_HD_MAJOR_2ND_MAJ_ED_CAT_NEW;
 LABEL NHDNEDX     = O_ED_HD_MAJOR_2ND_MAJ_ED_CAT_RPTD_NEW;
 LABEL NHDNENG     = O_ED_HD_MAJOR_2ND_MAJ_ED_GRP_MINOR_NEW;
 LABEL NHDSEMG     = O_ED_HD_MAJOR_2ND_MAJ_ED_GRP_MAJOR_NEW;
 LABEL NMRMED      = M_ED_MR_MAJOR_ED_CAT_NEW;
 LABEL NMRMEDX     = M_ED_MR_MAJOR_ED_CAT_RPTD_NEW;
 LABEL NMRMEMG     = M_ED_MR_MAJOR_ED_GRP_MAJOR_NEW;
 LABEL NMRMENG     = M_ED_MR_MAJOR_ED_GRP_MINOR_NEW;
 LABEL NMRNED      = M_ED_MR_MAJOR_2ND_MAJ_ED_CAT_NEW;
 LABEL NMRNEDX     = M_ED_MR_MAJOR_2ND_MAJ_ED_CAT_RPTD_NEW;
 LABEL NMRNENG     = M_ED_MR_MAJOR_2ND_MAJ_ED_GRP_MINOR_NEW;
 LABEL NMRSEMG     = M_ED_MR_MAJOR_2ND_MAJ_ED_GRP_MAJOR_NEW;
 LABEL NRCHG       = B_JOB_OUTSIDE_FLD_REAS_CAREER_CHG;
 LABEL NRCON       = B_JOB_OUTSIDE_FLD_REAS_WRKNG_CONDS;
 LABEL NRFAM       = B_JOB_OUTSIDE_FLD_REAS_FAMILY;
 LABEL NRLOC       = B_JOB_OUTSIDE_FLD_REAS_LOC;
 LABEL NROCNA      = B_JOB_OUTSIDE_FLD_REAS_JOB_NOT_AVAIL;
 LABEL NROT        = B_JOB_OUTSIDE_FLD_REAS_OTHR;
 LABEL NRPAY       = B_JOB_OUTSIDE_FLD_REAS_PAY_OR_PROMOT;
 LABEL NRREA       = B_JOB_OUTSIDE_FLD_REASON_PRIMRY;
 LABEL NRSEC       = B_JOB_OUTSIDE_FLD_REASON_SECOND;
 LABEL NWFAM       = A_JOB_NOT_WRKNG_REAS_FAMILY;
 LABEL NWILL       = A_JOB_NOT_WRKNG_REAS_ILL_DISABLE;
 LABEL NWLAY       = A_JOB_NOT_WRKNG_REAS_LAYOFF;
 LABEL NWNOND      = A_JOB_NOT_WRKNG_REAS_NO_NEED;
 LABEL NWOCNA      = A_JOB_NOT_WRKNG_REAS_JOB_NOT_AVAIL;
 LABEL NWOT        = A_JOB_NOT_WRKNG_REAS_OTHR;
 LABEL NWRET       = A_JOB_NOT_WRKNG_REAS_RETIRED;
 LABEL NWRTYR      = A_JOB_NOT_WRKNG_REAS_RETIRED_YR;
 LABEL NWSTU       = A_JOB_NOT_WRKNG_REAS_STUDENT;
 LABEL OCEDRLP     = B_JOB_RELTD_TO_DEGREE;
 LABEL PACIFIC     = U_DEM_RACE_PACIFIC;
 LABEL PBPR05C     = E_JOB_EMPLR_EDUC_INST_PUB_OR_PRIV_NEW;
 LABEL PERMVYR     = V_DEM_VISA_OBTAINED_YEAR;
 LABEL PJFAM       = F_JOB_PART_TIME_REAS_FAMILY;
 LABEL PJHAJ       = F_JOB_PART_TIME_REAS_HOLD_ANOTHER_JOB;
 LABEL PJNOND      = F_JOB_PART_TIME_REAS_NO_NEED;
 LABEL PJOCNA      = F_JOB_PART_TIME_REAS_FT_JOB_NA;
 LABEL PJOT        = F_JOB_PART_TIME_REAS_OTHR;
 LABEL PJRET       = F_JOB_PART_TIME_REAS_RETIRED;
 LABEL PJRETYR     = F_JOB_PART_TIME_REAS_RETIRED_YR;
 LABEL PJSTU       = F_JOB_PART_TIME_REAS_STUDENT;
 LABEL PJWTFT      = F_JOB_PART_TIME_WANT_FULL_TIME;
 LABEL PRMBR       = D_JOB_PROF_ASSOC_MEMBRSHPS_NBR;
 LABEL PROMTGI     = D_JOB_PROF_ASSOC_ATTEND_MTNGS_IND;
 LABEL PUBPRI      = E_JOB_EMPLR_EDUC_INST_PUB_OR_PRIV;
 LABEL RACEM       = U_DEM_MULTIPLE_RACE_CAT;
 LABEL RACETHM     = U_DEM_MULTIPLE_RACE_ETHNICITY_CAT;
 LABEL REFID       = Z_REFERENCE_ID_NUMBER;
 LABEL REFYR       = Z_SURVEY_YEAR;
 LABEL RESPLCUS    = U_RESPONDENT_LOCATION_US_NONUS;
 LABEL RESPLO3     = U_RESPONDENT_LOCATION_STATE_COUNTRY;
 LABEL RESPLOC     = U_RESPONDENT_LOCATION;
 LABEL SALARP      = H_JOB_SALARY_ANN_PUB;
 LABEL SALARY      = H_JOB_SALARY_ANN;
 LABEL SATADV      = F_JOB_SATISFACTION_ADVANCEMENT;
 LABEL SATBEN      = F_JOB_SATISFACTION_BENEFITS;
 LABEL SATCHAL     = F_JOB_SATISFACTION_CHALLENGE;
 LABEL SATIND      = F_JOB_SATISFACTION_INDEPENDENCE;
 LABEL SATLOC      = F_JOB_SATISFACTION_LOCATION;
 LABEL SATRESP     = F_JOB_SATISFACTION_RESPONSIBILITY;
 LABEL SATSAL      = F_JOB_SATISFACTION_SALARY;
 LABEL SATSEC      = F_JOB_SATISFACTION_SECURITY;
 LABEL SATSOC      = F_JOB_SATISFACTION_SOCIETY;
 LABEL SPNAT       = W_DEM_SPOUSE_WORK_EXPERT_PHYS_SCI;
 LABEL SPOT        = W_DEM_SPOUSE_WORK_EXPERT_OTHER;
 LABEL SPOWK       = W_DEM_SPOUSE_WORKING_IND;
 LABEL SPSOC       = W_DEM_SPOUSE_WORK_EXPERT_SOCIAL_SCI;
 LABEL SRVMODE     = Z_SURVEY_MODE;
 LABEL STRTMN      = B_EMPLOYED_MONTH;
 LABEL STRTYR      = B_EMPLOYED_YEAR;
 LABEL SUPDIR      = F_JOB_SUPERVISE_NUM_DIR;
 LABEL SUPIND      = F_JOB_SUPERVISE_NUM_INDIR;
 LABEL SUPWK       = F_JOB_SUPERVISE_WRK_IND;
 LABEL SURID       = Z_SURVEY_IDENTIFIER;
 LABEL TCDGCMP     = N_ED_WORK_DEGREE_COMPLETED;
 LABEL VALIND      = Z_VALID_RECORD_INDICATOR;
 LABEL VSATP       = V_DEM_TEMP_RESIDENT_VISA_TYPE;
 LABEL WAACC       = F_JOB_WRK_ACTVTY_ACCTNG;
 LABEL WAAPRSH     = F_JOB_WRK_ACTVTY_APPLIED_RSCH;
 LABEL WABRSH      = F_JOB_WRK_ACTVTY_BASIC_RSCH;
 LABEL WACOM       = F_JOB_WRK_ACTVTY_COMPUTER;
 LABEL WADEV       = F_JOB_WRK_ACTVTY_DEVELOPMT;
 LABEL WADSN       = F_JOB_WRK_ACTVTY_DESIGN;
 LABEL WAEMRL      = F_JOB_WRK_ACTVTY_PERSONNEL;
 LABEL WAMGMT      = F_JOB_WRK_ACTVTY_MGT;
 LABEL WAOT        = F_JOB_WRK_ACTVTY_OTHR;
 LABEL WAPRI       = F_JOB_WRK_ACTIVITY_PRIMRY;
 LABEL WAPROD      = F_JOB_WRK_ACTVTY_PRODUCTN;
 LABEL WAPRSM      = F_JOB_WRK_ACTIVITY_PRIMRY_SUMRY;
 LABEL WAQM        = F_JOB_WRK_ACTVTY_QUAL_MGT;
 LABEL WASALE      = F_JOB_WRK_ACTVTY_SALES;
 LABEL WASCSM      = F_JOB_WRK_ACTIVITY_SECONDARY_SUMRY;
 LABEL WASEC       = F_JOB_WRK_ACTIVITY_SECONDARY;
 LABEL WASVC       = F_JOB_WRK_ACTVTY_PROF_SERV;
 LABEL WATEA       = F_JOB_WRK_ACTVTY_TEACH;
 LABEL WHITE       = U_DEM_RACE_WHITE;
 LABEL WKSLYR      = B_PRINCIPAL_JOB_LESS_THAN_52WKS;
 LABEL WKSWK       = B_PRINCIPAL_JOB_WEEKS;
 LABEL WKSYR       = B_PRINCIPAL_JOB_52_WEEKS;
 LABEL WKTRNI      = G_JOB_TRAINING_WRK_RELTD_IND;
 LABEL WRKG        = A_JOB_STATUS_EMPLOYED_IND;
 LABEL WRKGP       = D_JOB_EMPLOYED_IND;
 LABEL WTRCHOC     = G_JOB_TRAINING_REAS_CHG_OCCUPAT_DIF;
 LABEL WTREASN     = G_JOB_TRAINING_PRIMARY_REASON;
 LABEL WTREM       = G_JOB_TRAINING_REAS_EMPLR_REQ;
 LABEL WTRLIC      = G_JOB_TRAINING_REAS_LICENSING;
 LABEL WTROPPS     = G_JOB_TRAINING_REAS_OPPS_ADV_SALARY;
 LABEL WTROT       = G_JOB_TRAINING_REAS_OTHR;
 LABEL WTRPERS     = G_JOB_TRAINING_REAS_PERS;
 LABEL WTRSKL      = G_JOB_TRAINING_REAS_ACQ_SKILL;
 LABEL WTSURVY     = Z_WEIGHTING_FACTOR_SURVEY;

 run;


/* Merge in replicate weights for NSCG 2010, per the user's guide provided upon request by NCSES */

proc sort data = epcg10 nodupkey;
   by REFID;
run;

proc sort data = ae.repwt_nscg2010combined out = REP nodupkey;
  by REFID;
run;

data epcg10;
   merge epcg10 (in = IN1) REP (in = IN2);
   by REFID;
   if IN1 and IN2;
run;


************************
* DESCRIPTIVE ANALYSES *
************************;

* AGE;

proc surveymeans data = epcg10;
   var age;
run;

proc surveymeans data = epcg10;
   weight wtsurvy;
   var age;
run;

* Create jackknife replicate coefficients for the 2010 NSCG, per documentation provided by NCSES staff;
data JACKCOEFF (drop=i);
   do i=1 to 80;
      JKCoefficient=0.05;
      output;
   end;
   do i=81 to 240;
      JKCoefficient=0.025;
      output;
   end;
   do i=241 to 728;
      JKCoefficient=1;
      output;
   end;
run;

proc surveymeans data = epcg10 varmethod = jackknife;
   weight wtsurvy;                                
   repweights COMBINEREPW1-COMBINEREPW728 / jkcoefs = JACKCOEFF;  
   var age; 
run;

* RACE;

proc surveyfreq data = epcg10;
   tables racethm / cl;
run;

proc surveyfreq data = epcg10;
   weight wtsurvy;
   tables racethm / cl;
run;

proc surveyfreq data = epcg10 varmethod = jackknife;
   weight wtsurvy;                                
   repweights COMBINEREPW1-COMBINEREPW728 / jkcoefs = JACKCOEFF;  
   tables racethm / cl; 
run;

* CITIZEN;

proc surveyfreq data = epcg10;
   tables ctzusin / cl;
run;

proc surveyfreq data = epcg10;
   weight wtsurvy;
   tables ctzusin / cl;
run;

proc surveyfreq data = epcg10 varmethod = jackknife;
   weight wtsurvy;                                
   repweights COMBINEREPW1-COMBINEREPW728 / jkcoefs = JACKCOEFF;  
   tables ctzusin / cl; 
run;

* HIGHEST DEGREE;

proc surveyfreq data = epcg10;
   tables dgrdg / cl;
run;

proc surveyfreq data = epcg10;
   weight wtsurvy;
   tables dgrdg / cl;
run;

proc surveyfreq data = epcg10 varmethod = jackknife;
   weight wtsurvy;                                
   repweights COMBINEREPW1-COMBINEREPW728 / jkcoefs = JACKCOEFF;  
   tables dgrdg / cl; 
run;

* SALARY;

proc surveymeans data = epcg10;
   var salary;
run;

proc surveymeans data = epcg10;
   weight wtsurvy;
   var salary;
run;

proc surveymeans data = epcg10 varmethod = jackknife;
   weight wtsurvy;                                
   repweights COMBINEREPW1-COMBINEREPW728 / jkcoefs = JACKCOEFF;  
   var salary; 
run;

* GENDER;

proc surveyfreq data = epcg10;
   tables gender / cl;
run;

proc surveyfreq data = epcg10;
   weight wtsurvy;
   tables gender / cl;
run;

proc surveyfreq data = epcg10 varmethod = jackknife;
   weight wtsurvy;                                
   repweights COMBINEREPW1-COMBINEREPW728 / jkcoefs = JACKCOEFF;  
   tables gender / cl; 
run;

* LABOR FORCE;

proc surveyfreq data = epcg10;
   tables lfstat / cl;
run;

proc surveyfreq data = epcg10;
   weight wtsurvy;
   tables lfstat / cl;
run;

proc surveyfreq data = epcg10 varmethod = jackknife;
   weight wtsurvy;                                
   repweights COMBINEREPW1-COMBINEREPW728 / jkcoefs = JACKCOEFF;  
   tables lfstat / cl; 
run;

* S&E Job;

proc surveyfreq data = epcg10;
   tables scieng / cl;
run;

proc surveyfreq data = epcg10;
   weight wtsurvy;
   tables scieng / cl;
run;

proc surveyfreq data = epcg10 varmethod = jackknife;
   weight wtsurvy;                                
   repweights COMBINEREPW1-COMBINEREPW728 / jkcoefs = JACKCOEFF;  
   tables scieng / cl; 
run;

* DISABILITY;

proc surveyfreq data = epcg10;
   tables nwill / cl;
run;

proc surveyfreq data = epcg10;
   weight wtsurvy;
   tables nwill / cl;
run;

proc surveyfreq data = epcg10 varmethod = jackknife;
   weight wtsurvy;                                
   repweights COMBINEREPW1-COMBINEREPW728 / jkcoefs = JACKCOEFF;  
   tables nwill / cl; 
run;

* S&E Degree;

proc surveyfreq data = epcg10;
   tables deg_scieng / cl;
run;

proc surveyfreq data = epcg10;
   weight wtsurvy;
   tables deg_scieng / cl;
run;

proc surveyfreq data = epcg10 varmethod = jackknife;
   weight wtsurvy;                                
   repweights COMBINEREPW1-COMBINEREPW728 / jkcoefs = JACKCOEFF;  
   tables deg_scieng / cl; 
run;


*********************
* REGRESSION MODELS *
*********************;

* Log-transformed current salary;

proc surveyreg data = epcg10;
   class gender;
   model lnsalary = gender deg_scieng gender*deg_scieng / solution clparm;
run;

proc surveyreg data = epcg10;
   class gender;
   model lnsalary = gender deg_scieng gender*deg_scieng / solution clparm;
   weight wtsurvy;
run;

proc surveyreg data = epcg10;
   class gender;
   model lnsalary = gender deg_scieng gender*deg_scieng / solution clparm;
   weight wtsurvy;
   repweights COMBINEREPW1-COMBINEREPW728 / jkcoefs = JACKCOEFF;
run;

* Having a job in science and engineering;

proc surveylogistic data = epcg10;
   class gender racethm (ref = "5: White, non-Hispanic ONLY") / param = ref;
   model scieng (event = "1") = gender racethm racethm*deg_scieng / clparm;
run;

proc surveylogistic data = epcg10;
   class gender racethm (ref = "5: White, non-Hispanic ONLY") / param = ref;
   model scieng (event = "1") = gender racethm gender*racethm / clparm;
   weight wtsurvy;
run;

proc surveylogistic data = epcg10;
   class gender racethm (ref = "5: White, non-Hispanic ONLY") / param = ref;
   model scieng (event = "1") = gender racethm gender*racethm / clparm;
   weight wtsurvy;
   repweights COMBINEREPW1-COMBINEREPW728 / jkcoefs = JACKCOEFF;
run;
